# Supplementary material for: Proteomic and Transcriptomic Analyses Indicate Metabolic Changes and Reduced Defense Responses in Mycorrhizal Roots of Oeceoclades maculata (Orchidaceae) Collected in Nature
Source: J Fungi (Basel). 2020 Aug 26;6(3):148. doi: 10.3390/jof6030148 (PMC7558880; doi:10.3390/jof6030148)
Supplement: Supplementary file 1 [file jof-06-00148-s001.zip]

Archive with 2 entries (2 files):
- Valadares_Supplementary_Files/TableS7_Regulated_Transcripts_withContigID.xlsx
- Valadares_Supplementary_Files/Valadares_Supplementary_JoF_revised.docx
