# Supplementary material for: Proteomic and Transcriptomic Analyses Indicate Metabolic Changes and Reduced Defense Responses in Mycorrhizal Roots of Oeceoclades maculata (Orchidaceae) Collected in Nature
Source: J Fungi (Basel). 2020 Aug 26;6(3):148. doi: 10.3390/jof6030148 (PMC7558880; doi:10.3390/jof6030148)
Supplement: Supplementary file 1 [file jof-06-00148-s001.zip › Valadares_Supplementary_Files/TableS7_Regulated_Transcripts_withContigID.xlsx]

## Sheet: A. Regulated transcripts
	Table S7A. List of transcripts significantly regulated (p-value <0.05) in Myc vs Non-Myc roots of O. maculata.
Contig ID	Fold change	P-value	Myc - Means	Non-Myc - Means	Annotations - SwissProt	Annotations - Database object name	Annotations - GO biological process	Annotations - GO cellular component	Annotations - GO molecular function
M1_CGATGT_L001_R1_001 (paired) merged trimmed contig 1105	∞	0.041	14.479	0	P10978	polx_tobac ame: full=retrovirus-related pol polyprotein from transposon tnt 1-94 includes: ame: full=protease includes: ame: full=reverse transcriptase includes: ame: full=endonuclease			0016787 // hydrolase activity (GO_REF:nd [ND])
M1_CGATGT_L001_R1_001 (paired) merged trimmed contig 22825	∞	0.002166	10.594	0	Q9FGR9	cep1_arath ame: full=kdel-tailed cysteine endopeptidase cep1 ame: full=cysteine proteinase cp56 short= 56 flags: precursor	0006508 // proteolysis (GO_REF:nd [ND])	0005576 // extracellular region (GO_REF:nd [ND])	0008234 // cysteine-type peptidase activity (GO_REF:nd [ND])
M1_CGATGT_L001_R1_001 (paired) merged trimmed contig 11734	353.415	0.011	24.996	0.071	Q7XSK0	bgl18_orysj ame: full=beta-glucosidase 18 short=os4bglu18 flags: precursor	0071704 // organic substance metabolic process (GO_REF:nd [ND])	0016023 // cytoplasmic membrane-bounded vesicle (GO_REF:nd [ND])	0004553 // hydrolase activity, hydrolyzing O-glycosyl compounds (GO_REF:nd [ND])
M1_CGATGT_L001_R1_001 (paired) merged trimmed contig 9190	206.652	0.015	11.129	0.054	P10978	polx_tobac ame: full=retrovirus-related pol polyprotein from transposon tnt 1-94 includes: ame: full=protease includes: ame: full=reverse transcriptase includes: ame: full=endonuclease			0003824 // catalytic activity (GO_REF:nd [ND])
M1_CGATGT_L001_R1_001 (paired) merged trimmed contig 7808	71.568	0.012	197.925	2.766	Q6K5Q0	gl21_orysj ame: full= germin-like protein 2-1 flags: precursor	0009651 // response to salt stress (GO_REF:nd [ND])	0031012 // extracellular matrix (GO_REF:nd [ND]) /// 0048046 // apoplast (GO_REF:nd [ND]) /// 0016023 // cytoplasmic membrane-bounded vesicle (GO_REF:nd [ND]) /// 0005618 // cell wall (GO_REF:nd [ND])	0030145 // manganese ion binding (GO_REF:nd [ND]) /// 0045735 // nutrient reservoir activity (GO_REF:nd [ND])
M1_CGATGT_L001_R1_001 (paired) merged trimmed contig 8343	51.657	0.026	14.976	0.29	Q42400	aap1_arath ame: full=amino acid permease 1 ame: full=amino acid transporter aap1 ame: full=neutral amino acid transporter ii	0015804 // neutral amino acid transport (GO_REF:nd [ND]) /// 0009624 // response to nematode (GO_REF:nd [ND]) /// 0043090 // amino acid import (GO_REF:nd [ND])	0005886 // plasma membrane (GO_REF:nd [ND])	0015175 // neutral amino acid transmembrane transporter activity (GO_REF:nd [ND])
M1_CGATGT_L001_R1_001 (paired) merged trimmed contig 9179	46.558	0.001291	208.545	4.479	P49043	vpe_citsi ame: full=vacuolar-processing enzyme short=vpe flags: precursor	0006508 // proteolysis (GO_REF:nd [ND])		0004197 // cysteine-type endopeptidase activity (GO_REF:nd [ND])
M1_CGATGT_L001_R1_001 (paired) merged trimmed contig 73	45.613	0.047	38.42	0.842	P10978	polx_tobac ame: full=retrovirus-related pol polyprotein from transposon tnt 1-94 includes: ame: full=protease includes: ame: full=reverse transcriptase includes: ame: full=endonuclease			0003824 // catalytic activity (GO_REF:nd [ND])
M1_CGATGT_L001_R1_001 (paired) merged trimmed contig 8198	34.141	0.004978	10.245	0.3	Q84JS6	knat6_arath ame: full=homeobox protein knotted-1-like 6 ame: full=protein knat6	0010073 // meristem maintenance (GO_REF:nd [ND]) /// 0010014 // meristem initiation (GO_REF:nd [ND]) /// 0009062 // fatty acid catabolic process (GO_REF:nd [ND]) /// 0009855 // determination of bilateral symmetry (GO_REF:nd [ND])	0005634 // nucleus (GO_REF:nd [ND])	0003677 // DNA binding (GO_REF:nd [ND]) /// 0003700 // sequence-specific DNA binding transcription factor activity (GO_REF:nd [ND])
M1_CGATGT_L001_R1_001 (paired) merged trimmed contig 14994	28.405	0.037	20.322	0.715	P93147	c81e1_glyec ame: full=isoflavone 2 -hydroxylase ame: full=cyp ge-3 ame: full=cytochrome p450 81e1 ame: full=cytochrome p450 91a4			0016491 // oxidoreductase activity (GO_REF:nd [ND]) /// 0005488 // binding (GO_REF:nd [ND])
M1_CGATGT_L001_R1_001 (paired) merged trimmed contig 13260	18.169	0.034	24.86	1.368	D1MI46	c76ba_swemu ame: full=geraniol 8-hydroxylase ame: full=cytochrome p450 76b10 ame: full=geraniol 10-hydroxylase short= 10h	0016099 // monoterpenoid biosynthetic process (GO_REF:nd [ND])		0016709 // oxidoreductase activity, acting on paired donors, with incorporation or reduction of molecular oxygen, NAD(P)H as one donor, and incorporation of one atom of oxygen (GO_REF:nd [ND])
M1_CGATGT_L001_R1_001 (paired) merged trimmed contig 9588	15.914	0.0005384	11.889	0.747	Q9FYA2	wrk75_arath ame: full=probable wrky transcription factor 75 ame: full=wrky dna-binding protein 75	0016036 // cellular response to phosphate starvation (GO_REF:nd [ND]) /// 0032107 // regulation of response to nutrient levels (GO_REF:nd [ND]) /// 0042631 // cellular response to water deprivation (GO_REF:nd [ND]) /// 0019375 // galactolipid biosynthetic process (GO_REF:nd [ND]) /// 0048527 // lateral root development (GO_REF:nd [ND]) /// 0043620 // regulation of DNA-dependent transcription in r…	0005634 // nucleus (GO_REF:nd [ND])	0003700 // sequence-specific DNA binding transcription factor activity (GO_REF:nd [ND])
M1_CGATGT_L001_R1_001 (paired) merged trimmed contig 5843	15.234	0.021	19.216	1.261	Q651X7	csle1_orysj ame: full=cellulose synthase-like protein e1 ame: full= sle1		0043231 // intracellular membrane-bounded organelle (GO_REF:nd [ND]) /// 0016020 // membrane (GO_REF:nd [ND]) /// 0044444 // cytoplasmic part (GO_REF:nd [ND])	0016740 // transferase activity (GO_REF:nd [ND])
M1_CGATGT_L001_R1_001 (paired) merged trimmed contig 6766	15.144	0.002645	49.775	3.287	Q9ZWJ3	u85a2_arath ame: full=udp-glycosyltransferase 85a2		0005634 // nucleus (GO_REF:nd [ND])	0015020 // glucuronosyltransferase activity (GO_REF:nd [ND])
M1_CGATGT_L001_R1_001 (paired) merged trimmed contig 5430	12.491	0.0001764	12.902	1.033	Q9LZV3	man6_arath ame: full=mannan endo- -beta-mannosidase 6 ame: full=beta-mannanase 6 ame: full=endo-beta- -mannanase 6 short= 6 flags: precursor	0009845 // seed germination (GO_REF:nd [ND])	0005576 // extracellular region (GO_REF:nd [ND])	0004553 // hydrolase activity, hydrolyzing O-glycosyl compounds (GO_REF:nd [ND])
M1_CGATGT_L001_R1_001 (paired) merged trimmed contig 3809	11.918	8.593e-05	19.54	1.64	Q8GTB6	thcas_cansa ame: full=tetrahydrocannabinolic acid synthase short=thcas ame: full=delta -tetrahydrocannabinolic acid synthase ame: full=thca synthase flags: precursor			0016491 // oxidoreductase activity (GO_REF:nd [ND])
M1_CGATGT_L001_R1_001 (paired) merged trimmed contig 27075	11.781	0.006616	11.144	0.946	Q7XBH4	myb4_orysj ame: full=myb-related protein myb4 ame: full= yb4 ame: full=transcription factor rltr1	0006355 // regulation of transcription, DNA-dependent (GO_REF:nd [ND]) /// 0006950 // response to stress (GO_REF:nd [ND])	0005634 // nucleus (GO_REF:nd [ND])	0003677 // DNA binding (GO_REF:nd [ND]) /// 0003682 // chromatin binding (GO_REF:nd [ND])
M1_CGATGT_L001_R1_001 (paired) merged trimmed contig 7697	11.116	0.009661	11.8	1.062	Q651X6	csle6_orysj ame: full=cellulose synthase-like protein e6 ame: full= sle6		0005794 // Golgi apparatus (GO_REF:nd [ND]) /// 0016020 // membrane (GO_REF:nd [ND]) /// 0005739 // mitochondrion (GO_REF:nd [ND])	0016757 // transferase activity, transferring glycosyl groups (GO_REF:nd [ND])
M1_CGATGT_L001_R1_001 (paired) merged trimmed contig 5224	10.778	0.001081	16.085	1.492	Q94LW3	knos3_orysj ame: full=homeobox protein knotted-1-like 3 ame: full=homeobox protein hos66	0048765 // root hair cell differentiation (GO_REF:nd [ND]) /// 0010090 // trichome morphogenesis (GO_REF:nd [ND]) /// 0045892 // negative regulation of transcription, DNA-dependent (GO_REF:nd [ND]) /// 0045010 // actin nucleation (GO_REF:nd [ND]) /// 2000652 // regulation of secondary cell wall biogenesis (GO_REF:nd [ND]) /// 0010089 // xylem development (GO_REF:nd [ND]) /// 0010413 // glucuronox…	0005634 // nucleus (GO_REF:nd [ND])	0003700 // sequence-specific DNA binding transcription factor activity (GO_REF:nd [ND]) /// 0043565 // sequence-specific DNA binding (GO_REF:nd [ND])
M1_CGATGT_L001_R1_001 (paired) merged trimmed contig 906	10.658	0.004644	11.448	1.074	Q8H6G8	pht18_orysj ame: full=probable inorganic phosphate transporter 1-8 short= 8 short= ht1 8 ame: full=h(+) pi cotransporter	0016036 // cellular response to phosphate starvation (GO_REF:nd [ND]) /// 0055085 // transmembrane transport (GO_REF:nd [ND]) /// 0009737 // response to abscisic acid stimulus (GO_REF:nd [ND]) /// 0006817 // phosphate ion transport (GO_REF:nd [ND])	0005634 // nucleus (GO_REF:nd [ND]) /// 0016021 // integral to membrane (GO_REF:nd [ND]) /// 0005886 // plasma membrane (GO_REF:nd [ND]) /// 0005773 // vacuole (GO_REF:nd [ND])	0005315 // inorganic phosphate transmembrane transporter activity (GO_REF:nd [ND]) /// 0015293 // symporter activity (GO_REF:nd [ND])
M1_CGATGT_L001_R1_001 (paired) merged trimmed contig 4469	10.121	0.0007856	26.758	2.644	Q8S307	bzr1_arath ame: full=protein brassinazole-resistant 1 ame: full=protein bin2 substrate 2	0009742 // brassinosteroid mediated signaling pathway (GO_REF:nd [ND]) /// 0045892 // negative regulation of transcription, DNA-dependent (GO_REF:nd [ND]) /// 0048481 // ovule development (GO_REF:nd [ND]) /// 0048316 // seed development (GO_REF:nd [ND])	0005829 // cytosol (GO_REF:nd [ND]) /// 0005634 // nucleus (GO_REF:nd [ND])	0003677 // DNA binding (GO_REF:nd [ND]) /// 0005515 // protein binding (GO_REF:nd [ND]) /// 0003700 // sequence-specific DNA binding transcription factor activity (GO_REF:nd [ND])
M1_CGATGT_L001_R1_001 (paired) merged trimmed contig 10679	9.561	0.025	17.132	1.792	P93711	camt_popki ame: full=caffeoyl- o-methyltransferase ame: full=trans-caffeoyl- 3-o-methyltransferase short=c short=c	0008152 // metabolic process (GO_REF:nd [ND])		0008168 // methyltransferase activity (GO_REF:nd [ND])
M1_CGATGT_L001_R1_001 (paired) merged trimmed contig 14384	9.464	0.011	12.904	1.363	Q6K9G1	amt12_orysj ame: full=ammonium transporter 1 member 2 short= 1 2	0015843 // methylammonium transport (GO_REF:nd [ND]) /// 0051258 // protein polymerization (GO_REF:nd [ND]) /// 0080167 // response to karrikin (GO_REF:nd [ND]) /// 0009737 // response to abscisic acid stimulus (GO_REF:nd [ND]) /// 0009624 // response to nematode (GO_REF:nd [ND]) /// 0072488 // ammonium transmembrane transport (GO_REF:nd [ND])	0005634 // nucleus (GO_REF:nd [ND]) /// 0016021 // integral to membrane (GO_REF:nd [ND]) /// 0005886 // plasma membrane (GO_REF:nd [ND])	0015398 // high affinity secondary active ammonium transmembrane transporter activity (GO_REF:nd [ND])
M1_CGATGT_L001_R1_001 (paired) merged trimmed contig 5362	9.446	0.042	34.332	3.635	O80450	tgt3b_arath ame: full=trihelix transcription factor gt-3b ame: full=transcription factor gt-1-like ame: full=trihelix dna-binding protein gt-3b	0010200 // response to chitin (GO_REF:nd [ND]) /// 0006355 // regulation of transcription, DNA-dependent (GO_REF:nd [ND])	0016592 // mediator complex (GO_REF:nd [ND]) /// 0005730 // nucleolus (GO_REF:nd [ND])	0005515 // protein binding (GO_REF:nd [ND]) /// 0003700 // sequence-specific DNA binding transcription factor activity (GO_REF:nd [ND])
M1_CGATGT_L001_R1_001 (paired) merged trimmed contig 1952	8.353	0.001257	42.002	5.028	Q9C9I2	erf21_arath ame: full=ethylene-responsive transcription factor erf021	0006355 // regulation of transcription, DNA-dependent (GO_REF:nd [ND])	0005634 // nucleus (GO_REF:nd [ND])	0003677 // DNA binding (GO_REF:nd [ND]) /// 0003700 // sequence-specific DNA binding transcription factor activity (GO_REF:nd [ND])
M1_CGATGT_L001_R1_001 (paired) merged trimmed contig 6454	7.55	0.032	16.436	2.177	Q9SDW0	tgt3a_arath ame: full=trihelix transcription factor gt-3a ame: full=trihelix dna-binding protein gt-3a	0009407 // toxin catabolic process (GO_REF:nd [ND]) /// 0006355 // regulation of transcription, DNA-dependent (GO_REF:nd [ND]) /// 0010583 // response to cyclopentenone (GO_REF:nd [ND])	0005634 // nucleus (GO_REF:nd [ND])	0042802 // identical protein binding (GO_REF:nd [ND]) /// 0003700 // sequence-specific DNA binding transcription factor activity (GO_REF:nd [ND]) /// 0043565 // sequence-specific DNA binding (GO_REF:nd [ND])
M1_CGATGT_L001_R1_001 (paired) merged trimmed contig 8296	7.448	0.004772	18.181	2.441	Q651X6	csle6_orysj ame: full=cellulose synthase-like protein e6 ame: full= sle6		0005794 // Golgi apparatus (GO_REF:nd [ND]) /// 0016020 // membrane (GO_REF:nd [ND]) /// 0005739 // mitochondrion (GO_REF:nd [ND])	0016757 // transferase activity, transferring glycosyl groups (GO_REF:nd [ND])
M1_CGATGT_L001_R1_001 (paired) merged trimmed contig 13691	7.35	0.0001985	36.781	5.004	Q9FLJ2	nc100_arath ame: full=nac domain-containing protein 100 short=anac100 short= 5	0007275 // multicellular organismal development (GO_REF:nd [ND])	0005634 // nucleus (GO_REF:nd [ND])	0003700 // sequence-specific DNA binding transcription factor activity (GO_REF:nd [ND])
M1_CGATGT_L001_R1_001 (paired) merged trimmed contig 20377	6.792	0.044	450.985	66.403	Q9AST3	sbh2_arath ame: full=sphinganine c -monooxygenase 2 ame: full=sphingoid c4-hydroxylase 2 ame: full=sphingoid base hydroxylase 2	0016126 // sterol biosynthetic process (GO_REF:nd [ND]) /// 0009640 // photomorphogenesis (GO_REF:nd [ND]) /// 0046520 // sphingoid biosynthetic process (GO_REF:nd [ND])	0005794 // Golgi apparatus (GO_REF:nd [ND]) /// 0005783 // endoplasmic reticulum (GO_REF:nd [ND])	0000170 // sphingosine hydroxylase activity (GO_REF:nd [ND])
M1_CGATGT_L001_R1_001 (paired) merged trimmed contig 7478	6.751	0.011	22.392	3.317	Q8H6H2	pht14_orysj ame: full=probable inorganic phosphate transporter 1-4 short= 4 short= ht1 4 ame: full=h(+) pi cotransporter ame: full= 1	0016036 // cellular response to phosphate starvation (GO_REF:nd [ND]) /// 0055085 // transmembrane transport (GO_REF:nd [ND]) /// 0009737 // response to abscisic acid stimulus (GO_REF:nd [ND]) /// 0006817 // phosphate ion transport (GO_REF:nd [ND])	0005634 // nucleus (GO_REF:nd [ND]) /// 0016021 // integral to membrane (GO_REF:nd [ND]) /// 0005886 // plasma membrane (GO_REF:nd [ND]) /// 0005773 // vacuole (GO_REF:nd [ND])	0005315 // inorganic phosphate transmembrane transporter activity (GO_REF:nd [ND]) /// 0015293 // symporter activity (GO_REF:nd [ND])
M1_CGATGT_L001_R1_001 (paired) merged trimmed contig 20696	6.705	0.002409	13.323	1.987	Q84MA5	caat1_arath ame: full=cationic amino acid transporter 1 ame: full=amino acid transporter 1	0006612 // protein targeting to membrane (GO_REF:nd [ND]) /// 0043091 // L-arginine import (GO_REF:nd [ND]) /// 0051938 // L-glutamate import (GO_REF:nd [ND]) /// 0006944 // cellular membrane fusion (GO_REF:nd [ND]) /// 0043069 // negative regulation of programmed cell death (GO_REF:nd [ND]) /// 0006888 // ER to Golgi vesicle-mediated transport (GO_REF:nd [ND]) /// 0006862 // nucleotide transport…	0005886 // plasma membrane (GO_REF:nd [ND]) /// 0005737 // cytoplasm (GO_REF:nd [ND])	0005313 // L-glutamate transmembrane transporter activity (GO_REF:nd [ND]) /// 0015181 // arginine transmembrane transporter activity (GO_REF:nd [ND]) /// 0015189 // L-lysine transmembrane transporter activity (GO_REF:nd [ND]) /// 0015326 // cationic amino acid transmembrane transporter activity (GO_REF:nd [ND])
M1_CGATGT_L001_R1_001 (paired) merged trimmed contig 16981	6.212	0.0004379	12.379	1.993	Q93WU9	wrk51_arath ame: full=probable wrky transcription factor 51 ame: full=wrky dna-binding protein 51	0042742 // defense response to bacterium (GO_REF:nd [ND]) /// 0006355 // regulation of transcription, DNA-dependent (GO_REF:nd [ND]) /// 0009867 // jasmonic acid mediated signaling pathway (GO_REF:nd [ND]) /// 0050832 // defense response to fungus (GO_REF:nd [ND])	0005634 // nucleus (GO_REF:nd [ND])	0003700 // sequence-specific DNA binding transcription factor activity (GO_REF:nd [ND])
M1_CGATGT_L001_R1_001 (paired) merged trimmed contig 6324	5.919	0.008489	15.114	2.553	Q94JL3	bh112_arath ame: full=transcription factor bhlh112 ame: full=basic helix-loop-helix protein 112 short= 112 short=bhlh 112 ame: full=transcription factor en 64 ame: full=bhlh transcription factor bhlh112	0006612 // protein targeting to membrane (GO_REF:nd [ND]) /// 0010363 // regulation of plant-type hypersensitive response (GO_REF:nd [ND]) /// 0009963 // positive regulation of flavonoid biosynthetic process (GO_REF:nd [ND])	0005634 // nucleus (GO_REF:nd [ND])	0003677 // DNA binding (GO_REF:nd [ND]) /// 0003700 // sequence-specific DNA binding transcription factor activity (GO_REF:nd [ND])
M1_CGATGT_L001_R1_001 (paired) merged trimmed contig 950	5.812	0.046	41.381	7.12	Q9SX33	ala9_arath ame: full= phospholipid-transporting atpase 9 short= 9 ame: full=aminophospholipid flippase 9			0015662 // ATPase activity, coupled to transmembrane movement of ions, phosphorylative mechanism (GO_REF:nd [ND])
M1_CGATGT_L001_R1_001 (paired) merged trimmed contig 6565	5.804	0.008584	21.586	3.719	Q76MX2	cas1_soltu ame: full=bifunctional l-3-cyanoalanine synthase cysteine synthase mitochondrial flags: precursor	0019499 // cyanide metabolic process (GO_REF:nd [ND]) /// 0006535 // cysteine biosynthetic process from serine (GO_REF:nd [ND])	0005739 // mitochondrion (GO_REF:nd [ND])	0016740 // transferase activity (GO_REF:nd [ND]) /// 0050017 // L-3-cyanoalanine synthase activity (GO_REF:nd [ND]) /// 0004124 // cysteine synthase activity (GO_REF:nd [ND])
M1_CGATGT_L001_R1_001 (paired) merged trimmed contig 5780	5.662	0.04	115.219	20.35	Q9C8D1	pub20_arath ame: full=u-box domain-containing protein 20 ame: full=plant u-box protein 20	0010200 // response to chitin (GO_REF:nd [ND]) /// 0044699 // single-organism process (GO_REF:nd [ND])
M1_CGATGT_L001_R1_001 (paired) merged trimmed contig 106	5.581	4.855e-05	10.031	1.797	Q93V43	tcp2_arath ame: full=transcription factor tcp2	0045962 // positive regulation of development, heterochronic (GO_REF:nd [ND]) /// 0030154 // cell differentiation (GO_REF:nd [ND]) /// 0009657 // plastid organization (GO_REF:nd [ND]) /// 0006417 // regulation of translation (GO_REF:nd [ND]) /// 0009965 // leaf morphogenesis (GO_REF:nd [ND]) /// 0045893 // positive regulation of transcription, DNA-dependent (GO_REF:nd [ND])
M1_CGATGT_L001_R1_001 (paired) merged trimmed contig 5516	5.519	0.002588	56.436	10.226	Q9C519	wrky6_arath ame: full=wrky transcription factor 6 ame: full=wrky dna-binding protein 6 short= 6	0016036 // cellular response to phosphate starvation (GO_REF:nd [ND]) /// 0010200 // response to chitin (GO_REF:nd [ND]) /// 0035556 // intracellular signal transduction (GO_REF:nd [ND]) /// 0009407 // toxin catabolic process (GO_REF:nd [ND]) /// 0045892 // negative regulation of transcription, DNA-dependent (GO_REF:nd [ND]) /// 0010583 // response to cyclopentenone (GO_REF:nd [ND]) /// 0002679 /…		0005515 // protein binding (GO_REF:nd [ND]) /// 0003700 // sequence-specific DNA binding transcription factor activity (GO_REF:nd [ND]) /// 0044212 // transcription regulatory region DNA binding (GO_REF:nd [ND])
M1_CGATGT_L001_R1_001 (paired) merged trimmed contig 5533	5.164	0.007069	11.126	2.155	Q9FH05	scp42_arath ame: full=serine carboxypeptidase-like 42 flags: precursor	0006508 // proteolysis (GO_REF:nd [ND])	0005576 // extracellular region (GO_REF:nd [ND]) /// 0005618 // cell wall (GO_REF:nd [ND])	0004185 // serine-type carboxypeptidase activity (GO_REF:nd [ND])
M1_CGATGT_L001_R1_001 (paired) merged trimmed contig 9684	5.071	0.013	39.619	7.813	P53416	bbs_phass ame: full=bibenzyl synthase	0009813 // flavonoid biosynthetic process (GO_REF:nd [ND])		0016747 // transferase activity, transferring acyl groups other than amino-acyl groups (GO_REF:nd [ND])
M1_CGATGT_L001_R1_001 (paired) merged trimmed contig 4269	5.058	0.021	16.12	3.187	Q5XEM9	alfl5_arath ame: full=phd finger protein alfin-like 5 short=protein al5	0006355 // regulation of transcription, DNA-dependent (GO_REF:nd [ND])	0005634 // nucleus (GO_REF:nd [ND])	0035064 // methylated histone residue binding (GO_REF:nd [ND]) /// 0003677 // DNA binding (GO_REF:nd [ND])
M1_CGATGT_L001_R1_001 (paired) merged trimmed contig 2430	4.988	0.027	14.244	2.856	P93711	camt_popki ame: full=caffeoyl- o-methyltransferase ame: full=trans-caffeoyl- 3-o-methyltransferase short=c short=c	0009809 // lignin biosynthetic process (GO_REF:nd [ND]) /// 0032259 // methylation (GO_REF:nd [ND])		0046872 // metal ion binding (GO_REF:nd [ND]) /// 0042409 // caffeoyl-CoA O-methyltransferase activity (GO_REF:nd [ND])
M1_CGATGT_L001_R1_001 (paired) merged trimmed contig 7892	4.836	0.00569	17.292	3.576	P93711	camt_popki ame: full=caffeoyl- o-methyltransferase ame: full=trans-caffeoyl- 3-o-methyltransferase short=c short=c	0009699 // phenylpropanoid biosynthetic process (GO_REF:nd [ND])		0008171 // O-methyltransferase activity (GO_REF:nd [ND])
M1_CGATGT_L001_R1_001 (paired) merged trimmed contig 24122	4.803	0.0006094	18.746	3.903	O80933	scl9_arath ame: full=scarecrow-like protein 9 short= 9 ame: full=gras family protein 13 short= -13	0006355 // regulation of transcription, DNA-dependent (GO_REF:nd [ND])
M1_CGATGT_L001_R1_001 (paired) merged trimmed contig 29241	4.785	0.0001754	37.923	7.926	Q9SK82	u85a1_arath ame: full=udp-glycosyltransferase 85a1 ame: full=cytokinin-o-glucosyltransferase 2 ame: full=zeatin o-glucosyltransferase 2 short= 2	0009863 // salicylic acid mediated signaling pathway (GO_REF:nd [ND]) /// 0006612 // protein targeting to membrane (GO_REF:nd [ND]) /// 0009867 // jasmonic acid mediated signaling pathway (GO_REF:nd [ND]) /// 0030968 // endoplasmic reticulum unfolded protein response (GO_REF:nd [ND]) /// 0010363 // regulation of plant-type hypersensitive response (GO_REF:nd [ND])		0015020 // glucuronosyltransferase activity (GO_REF:nd [ND]) /// 0050502 // cis-zeatin O-beta-D-glucosyltransferase activity (GO_REF:nd [ND]) /// 0050403 // trans-zeatin O-beta-D-glucosyltransferase activity (GO_REF:nd [ND])
M1_CGATGT_L001_R1_001 (paired) merged trimmed contig 13305	4.774	0.001866	43.954	9.208	Q9FLJ2	nc100_arath ame: full=nac domain-containing protein 100 short=anac100 short= 5	0007275 // multicellular organismal development (GO_REF:nd [ND])	0005634 // nucleus (GO_REF:nd [ND])	0003700 // sequence-specific DNA binding transcription factor activity (GO_REF:nd [ND])
M1_CGATGT_L001_R1_001 (paired) merged trimmed contig 1791	4.652	0.031	33.24	7.145	Q9XI60	lpp2_arath ame: full=lipid phosphate phosphatase 2 short= 2 ame: full=phosphatidic acid phosphatase 2 short= 2 ame: full=prenyl diphosphate phosphatase	0009738 // abscisic acid mediated signaling pathway (GO_REF:nd [ND])	0005737 // cytoplasm (GO_REF:nd [ND]) /// 0005887 // integral to plasma membrane (GO_REF:nd [ND])	0003993 // acid phosphatase activity (GO_REF:nd [ND]) /// 0008195 // phosphatidate phosphatase activity (GO_REF:nd [ND])
M1_CGATGT_L001_R1_001 (paired) merged trimmed contig 16113	4.559	0.004886	32.731	7.179	Q9LHN8	f6h1_arath ame: full=feruloyl ortho-hydroxylase 1	0010421 // hydrogen peroxide-mediated programmed cell death (GO_REF:nd [ND]) /// 0009805 // coumarin biosynthetic process (GO_REF:nd [ND])		0051213 // dioxygenase activity (GO_REF:nd [ND])
M1_CGATGT_L001_R1_001 (paired) merged trimmed contig 2863	4.51	0.003263	14.212	3.151	Q944S9	mad16_orysj ame: full=mads-box transcription factor 16 ame: full= 16 ame: full=protein apetala3-like ame: full=protein superwoman1	0009860 // pollen tube growth (GO_REF:nd [ND]) /// 0010093 // specification of floral organ identity (GO_REF:nd [ND]) /// 0048441 // petal development (GO_REF:nd [ND]) /// 0048481 // ovule development (GO_REF:nd [ND]) /// 0006355 // regulation of transcription, DNA-dependent (GO_REF:nd [ND]) /// 0048443 // stamen development (GO_REF:nd [ND]) /// 0009909 // regulation of flower development (GO_REF…	0005634 // nucleus (GO_REF:nd [ND])	0003677 // DNA binding (GO_REF:nd [ND]) /// 0003700 // sequence-specific DNA binding transcription factor activity (GO_REF:nd [ND]) /// 0046983 // protein dimerization activity (GO_REF:nd [ND])
M1_CGATGT_L001_R1_001 (paired) merged trimmed contig 14888	4.472	0.021	17.891	4.001	Q9FKS8	lht1_arath ame: full=lysine histidine transporter 1	0006612 // protein targeting to membrane (GO_REF:nd [ND]) /// 0030968 // endoplasmic reticulum unfolded protein response (GO_REF:nd [ND]) /// 0006944 // cellular membrane fusion (GO_REF:nd [ND]) /// 0006499 // N-terminal protein myristoylation (GO_REF:nd [ND]) /// 0043069 // negative regulation of programmed cell death (GO_REF:nd [ND]) /// 0006888 // ER to Golgi vesicle-mediated transport (GO_REF…	0005886 // plasma membrane (GO_REF:nd [ND])	0015171 // amino acid transmembrane transporter activity (GO_REF:nd [ND])
M1_CGATGT_L001_R1_001 (paired) merged trimmed contig 5300	4.398	0.016	24.919	5.666	Q9C5D7	camt3_arath ame: full=probable caffeoyl- o-methyltransferase at4g26220 ame: full=trans-caffeoyl- 3-o-methyltransferase short=c short=c		0005829 // cytosol (GO_REF:nd [ND])	0042409 // caffeoyl-CoA O-methyltransferase activity (GO_REF:nd [ND])
M1_CGATGT_L001_R1_001 (paired) merged trimmed contig 155	4.314	0.00534	16.132	3.74	P46606	hd1_brana ame: full=homeobox protein hd1	0006355 // regulation of transcription, DNA-dependent (GO_REF:nd [ND])	0005634 // nucleus (GO_REF:nd [ND])	0003700 // sequence-specific DNA binding transcription factor activity (GO_REF:nd [ND]) /// 0043565 // sequence-specific DNA binding (GO_REF:nd [ND])
M1_CGATGT_L001_R1_001 (paired) merged trimmed contig 27253	4.288	0.009342	11.342	2.645	P24068	ocs1_maize ame: full=ocs element-binding factor 1 short=ocsbf-1	0006355 // regulation of transcription, DNA-dependent (GO_REF:nd [ND])	0005634 // nucleus (GO_REF:nd [ND])	0003700 // sequence-specific DNA binding transcription factor activity (GO_REF:nd [ND]) /// 0043565 // sequence-specific DNA binding (GO_REF:nd [ND])
M1_CGATGT_L001_R1_001 (paired) merged trimmed contig 1170	4.263	0.008816	95.327	22.362	Q9SUP6	wrk53_arath ame: full=probable wrky transcription factor 53 ame: full=wrky dna-binding protein 53	0006612 // protein targeting to membrane (GO_REF:nd [ND]) /// 0010193 // response to ozone (GO_REF:nd [ND]) /// 0043900 // regulation of multi-organism process (GO_REF:nd [ND]) /// 0009595 // detection of biotic stimulus (GO_REF:nd [ND]) /// 0009862 // systemic acquired resistance, salicylic acid mediated signaling pathway (GO_REF:nd [ND]) /// 0010150 // leaf senescence (GO_REF:nd [ND]) /// 00098…	0005634 // nucleus (GO_REF:nd [ND]) /// 0009507 // chloroplast (GO_REF:nd [ND])	0003677 // DNA binding (GO_REF:nd [ND]) /// 0005515 // protein binding (GO_REF:nd [ND]) /// 0003700 // sequence-specific DNA binding transcription factor activity (GO_REF:nd [ND])
M1_CGATGT_L001_R1_001 (paired) merged trimmed contig 16048	4.2	0.00449	17.488	4.164	Q9LZL3	pcs1l_arath ame: full=aspartic proteinase pcs1 ame: full=aspartic protease 38 short= 38 ame: full=protein embryo defective 24 ame: full=protein promotion of cell survival 1 flags: precursor	0009409 // response to cold (GO_REF:nd [ND]) /// 0042344 // indole glucosinolate catabolic process (GO_REF:nd [ND]) /// 0042742 // defense response to bacterium (GO_REF:nd [ND]) /// 0046685 // response to arsenic-containing substance (GO_REF:nd [ND]) /// 0006612 // protein targeting to membrane (GO_REF:nd [ND]) /// 0043900 // regulation of multi-organism process (GO_REF:nd [ND]) /// 0009595 // de…	0005829 // cytosol (GO_REF:nd [ND]) /// 0005783 // endoplasmic reticulum (GO_REF:nd [ND])	0016756 // glutathione gamma-glutamylcysteinyltransferase activity (GO_REF:nd [ND]) /// 0008233 // peptidase activity (GO_REF:nd [ND]) /// 0005507 // copper ion binding (GO_REF:nd [ND]) /// 0015446 // arsenite-transmembrane transporting ATPase activity (GO_REF:nd [ND]) /// 0046870 // cadmium ion binding (GO_REF:nd [ND]) /// 0071992 // phytochelatin transmembrane transporter activity (GO_REF:nd [N…
M1_CGATGT_L001_R1_001 (paired) merged trimmed contig 13960	4.148	0.008549	17.945	4.326	Q10M18	trl12_orysj ame: full=thioredoxin-like 1- chloroplastic ame: full=lilium-type thioredoxin 1-2 flags: precursor	0006662 // glycerol ether metabolic process (GO_REF:nd [ND]) /// 0045454 // cell redox homeostasis (GO_REF:nd [ND]) /// 0022900 // electron transport chain (GO_REF:nd [ND])	0031969 // chloroplast membrane (GO_REF:nd [ND]) /// 0009570 // chloroplast stroma (GO_REF:nd [ND])	0009055 // electron carrier activity (GO_REF:nd [ND]) /// 0016671 // oxidoreductase activity, acting on a sulfur group of donors, disulfide as acceptor (GO_REF:nd [ND]) /// 0015035 // protein disulfide oxidoreductase activity (GO_REF:nd [ND])
M1_CGATGT_L001_R1_001 (paired) merged trimmed contig 20970	4.07	0.0004176	37.466	9.205	Q94AI7	tpl_arath ame: full=protein topless ame: full=wus-interacting protein 1	0010072 // primary shoot apical meristem specification (GO_REF:nd [ND]) /// 0009733 // response to auxin stimulus (GO_REF:nd [ND]) /// 0010051 // xylem and phloem pattern formation (GO_REF:nd [ND]) /// 0045892 // negative regulation of transcription, DNA-dependent (GO_REF:nd [ND]) /// 0009867 // jasmonic acid mediated signaling pathway (GO_REF:nd [ND])	0005829 // cytosol (GO_REF:nd [ND]) /// 0005634 // nucleus (GO_REF:nd [ND])	0042803 // protein homodimerization activity (GO_REF:nd [ND])
M1_CGATGT_L001_R1_001 (paired) merged trimmed contig 1472	4.045	0.021	34.819	8.608	Q9S7M2	ti10b_arath ame: full=protein tify 10b ame: full=jasmonate zim domain-containing protein 2	0009725 // response to hormone stimulus (GO_REF:nd [ND]) /// 0006950 // response to stress (GO_REF:nd [ND]) /// 0007165 // signal transduction (GO_REF:nd [ND]) /// 1901700 // response to oxygen-containing compound (GO_REF:nd [ND])
M1_CGATGT_L001_R1_001 (paired) merged trimmed contig 19819	4.021	0.001052	190.201	47.306	Q9SIA4	mate5_arath ame: full=mate efflux family protein 5 ame: full=protein detoxification 1-like 1 ame: full=protein dtx3	0042991 // transcription factor import into nucleus (GO_REF:nd [ND])	0016020 // membrane (GO_REF:nd [ND])	0005215 // transporter activity (GO_REF:nd [ND])
M1_CGATGT_L001_R1_001 (paired) merged trimmed contig 2748	3.978	0.047	28.642	7.2	O23324	aps3_arath ame: full=atp-sulfurylase chloroplastic flags: precursor	0009970 // cellular response to sulfate starvation (GO_REF:nd [ND]) /// 0016126 // sterol biosynthetic process (GO_REF:nd [ND]) /// 0000103 // sulfate assimilation (GO_REF:nd [ND]) /// 0070206 // protein trimerization (GO_REF:nd [ND])	0009507 // chloroplast (GO_REF:nd [ND])	0004781 // sulfate adenylyltransferase (ATP) activity (GO_REF:nd [ND])
M1_CGATGT_L001_R1_001 (paired) merged trimmed contig 8966	3.977	0.009383	12.774	3.212	Q9ASX2	trnh1_arath ame: full=tropinone reductase homolog at1g07440	0080167 // response to karrikin (GO_REF:nd [ND]) /// 0043085 // positive regulation of catalytic activity (GO_REF:nd [ND]) /// 0019252 // starch biosynthetic process (GO_REF:nd [ND]) /// 0046686 // response to cadmium ion (GO_REF:nd [ND]) /// 0000023 // maltose metabolic process (GO_REF:nd [ND]) /// 0006098 // pentose-phosphate shunt (GO_REF:nd [ND])		0016491 // oxidoreductase activity (GO_REF:nd [ND])
M1_CGATGT_L001_R1_001 (paired) merged trimmed contig 7978	3.955	0.026	453.505	114.664	Q8H273	dre1e_orysj ame: full=dehydration-responsive element-binding protein 1e short=protein dreb1e	0006355 // regulation of transcription, DNA-dependent (GO_REF:nd [ND]) /// 0009414 // response to water deprivation (GO_REF:nd [ND]) /// 0009631 // cold acclimation (GO_REF:nd [ND])	0005634 // nucleus (GO_REF:nd [ND])	0003677 // DNA binding (GO_REF:nd [ND]) /// 0003700 // sequence-specific DNA binding transcription factor activity (GO_REF:nd [ND])
M1_CGATGT_L001_R1_001 (paired) merged trimmed contig 12299	3.91	0.012	52.826	13.512	O80450	tgt3b_arath ame: full=trihelix transcription factor gt-3b ame: full=transcription factor gt-1-like ame: full=trihelix dna-binding protein gt-3b		0016592 // mediator complex (GO_REF:nd [ND]) /// 0005730 // nucleolus (GO_REF:nd [ND])	0005515 // protein binding (GO_REF:nd [ND])
M1_CGATGT_L001_R1_001 (paired) merged trimmed contig 574	3.905	0.015	14.789	3.787	Q9SKU1	clc1_arath ame: full=clathrin light chain 1	0007030 // Golgi organization (GO_REF:nd [ND]) /// 0007033 // vacuole organization (GO_REF:nd [ND]) /// 0006888 // ER to Golgi vesicle-mediated transport (GO_REF:nd [ND]) /// 0006499 // N-terminal protein myristoylation (GO_REF:nd [ND]) /// 0043090 // amino acid import (GO_REF:nd [ND])	0005829 // cytosol (GO_REF:nd [ND]) /// 0005634 // nucleus (GO_REF:nd [ND]) /// 0005886 // plasma membrane (GO_REF:nd [ND])
M1_CGATGT_L001_R1_001 (paired) merged trimmed contig 27063	3.889	0.013	13.178	3.389	Q8RUN2	log1_arath ame: full=cytokinin riboside 5 -monophosphate phosphoribohydrolase log1 ame: full=protein lonely guy 1		0005829 // cytosol (GO_REF:nd [ND]) /// 0005634 // nucleus (GO_REF:nd [ND])
M1_CGATGT_L001_R1_001 (paired) merged trimmed contig 12476	3.884	9.444e-05	11.084	2.854	Q05047	c72a1_catro ame: full=secologanin synthase short=sls ame: full=cyplxxii ame: full=cytochrome p450 72a1		0016020 // membrane (GO_REF:nd [ND])	0016491 // oxidoreductase activity (GO_REF:nd [ND]) /// 0005488 // binding (GO_REF:nd [ND])
M1_CGATGT_L001_R1_001 (paired) merged trimmed contig 6642	3.856	0.0009951	19.675	5.103	Q7Y232	u73b4_arath ame: full=udp-glycosyltransferase 73b4 ame: full=flavonol 3-o-glucosyltransferase ugt73b4	0009407 // toxin catabolic process (GO_REF:nd [ND]) /// 0010583 // response to cyclopentenone (GO_REF:nd [ND]) /// 0009723 // response to ethylene stimulus (GO_REF:nd [ND]) /// 0051707 // response to other organism (GO_REF:nd [ND])	0005829 // cytosol (GO_REF:nd [ND])	0080043 // quercetin 3-O-glucosyltransferase activity (GO_REF:nd [ND]) /// 0080044 // quercetin 7-O-glucosyltransferase activity (GO_REF:nd [ND])
M1_CGATGT_L001_R1_001 (paired) merged trimmed contig 7767	3.826	0.032	10.992	2.873	Q6J9S1	ra211_arath ame: full=ethylene-responsive transcription factor rap2-11 ame: full=protein related to apetala2 11	0035865 // cellular response to potassium ion (GO_REF:nd [ND]) /// 0000302 // response to reactive oxygen species (GO_REF:nd [ND]) /// 0009723 // response to ethylene stimulus (GO_REF:nd [ND]) /// 0048528 // post-embryonic root development (GO_REF:nd [ND])	0005634 // nucleus (GO_REF:nd [ND])	0003700 // sequence-specific DNA binding transcription factor activity (GO_REF:nd [ND]) /// 0043565 // sequence-specific DNA binding (GO_REF:nd [ND])
M1_CGATGT_L001_R1_001 (paired) merged trimmed contig 4444	3.786	0.000179	93.776	24.768	Q2QY12	aca4_orysj ame: full=probable calcium-transporting atpase plasma membrane-type ame: full=ca(2+)-atpase isoform 4	0070588 // calcium ion transmembrane transport (GO_REF:nd [ND]) /// 0042742 // defense response to bacterium (GO_REF:nd [ND]) /// 0009651 // response to salt stress (GO_REF:nd [ND]) /// 0009624 // response to nematode (GO_REF:nd [ND]) /// 0043069 // negative regulation of programmed cell death (GO_REF:nd [ND]) /// 0055081 // anion homeostasis (GO_REF:nd [ND])	0016021 // integral to membrane (GO_REF:nd [ND]) /// 0005886 // plasma membrane (GO_REF:nd [ND]) /// 0009507 // chloroplast (GO_REF:nd [ND]) /// 0009705 // plant-type vacuole membrane (GO_REF:nd [ND])	0046872 // metal ion binding (GO_REF:nd [ND]) /// 0005524 // ATP binding (GO_REF:nd [ND]) /// 0005516 // calmodulin binding (GO_REF:nd [ND]) /// 0005388 // calcium-transporting ATPase activity (GO_REF:nd [ND])
M1_CGATGT_L001_R1_001 (paired) merged trimmed contig 3801	3.778	0.032	10.639	2.816	B9X287	c7346_orysj ame: full=cytochrome p450 734a6	0065008 // regulation of biological quality (GO_REF:nd [ND]) /// 0044710 // single-organism metabolic process (GO_REF:nd [ND])		0016491 // oxidoreductase activity (GO_REF:nd [ND])
M1_CGATGT_L001_R1_001 (paired) merged trimmed contig 16574	3.776	0.035	71.483	18.931	Q03460	glsn_medsa ame: full=glutamate synthase	0055114 // oxidation-reduction process (GO_REF:nd [ND]) /// 0097054 // L-glutamate biosynthetic process (GO_REF:nd [ND]) /// 0006541 // glutamine metabolic process (GO_REF:nd [ND])	0009501 // amyloplast (GO_REF:nd [ND])	0005506 // iron ion binding (GO_REF:nd [ND]) /// 0051538 // 3 iron, 4 sulfur cluster binding (GO_REF:nd [ND]) /// 0050660 // flavin adenine dinucleotide binding (GO_REF:nd [ND]) /// 0010181 // FMN binding (GO_REF:nd [ND]) /// 0016040 // glutamate synthase (NADH) activity (GO_REF:nd [ND])
M1_CGATGT_L001_R1_001 (paired) merged trimmed contig 4735	3.693	0.015	15.319	4.148	B9X287	c7346_orysj ame: full=cytochrome p450 734a6	0010268 // brassinosteroid homeostasis (GO_REF:nd [ND]) /// 0016131 // brassinosteroid metabolic process (GO_REF:nd [ND])		0004497 // monooxygenase activity (GO_REF:nd [ND])
M1_CGATGT_L001_R1_001 (paired) merged trimmed contig 3706	3.635	0.001175	11.79	3.244	Q1PFE1	ail1_arath ame: full=ap2-like ethylene-responsive transcription factor ail1 ame: full=protein aintegumenta-like 1	0009887 // organ morphogenesis (GO_REF:nd [ND]) /// 0006355 // regulation of transcription, DNA-dependent (GO_REF:nd [ND]) /// 0009686 // gibberellin biosynthetic process (GO_REF:nd [ND])	0005634 // nucleus (GO_REF:nd [ND])	0003677 // DNA binding (GO_REF:nd [ND]) /// 0003700 // sequence-specific DNA binding transcription factor activity (GO_REF:nd [ND])
M1_CGATGT_L001_R1_001 (paired) merged trimmed contig 5530	3.633	0.016	30.564	8.414	Q32SG5	rik_maize ame: full=protein rik ame: full=rough sheath 2-interacting kh domain protein short=rs2-interacting kh domain protein			0005515 // protein binding (GO_REF:nd [ND])
M1_CGATGT_L001_R1_001 (paired) merged trimmed contig 11856	3.623	0.049	13.809	3.812	Q8VYI1	sbh1_arath ame: full=sphinganine c -monooxygenase 1 ame: full=sphingoid c4-hydroxylase 1 ame: full=sphingoid base hydroxylase 1	0016126 // sterol biosynthetic process (GO_REF:nd [ND]) /// 0009640 // photomorphogenesis (GO_REF:nd [ND]) /// 0046520 // sphingoid biosynthetic process (GO_REF:nd [ND])	0005794 // Golgi apparatus (GO_REF:nd [ND]) /// 0005783 // endoplasmic reticulum (GO_REF:nd [ND])	0000170 // sphingosine hydroxylase activity (GO_REF:nd [ND])
M1_CGATGT_L001_R1_001 (paired) merged trimmed contig 11377	3.609	0.028	98.553	27.307	Q948P6	fri3_soybn ame: full=ferritin- chloroplastic ame: full=s -3 flags: precursor	0055114 // oxidation-reduction process (GO_REF:nd [ND]) /// 0006826 // iron ion transport (GO_REF:nd [ND]) /// 0006879 // cellular iron ion homeostasis (GO_REF:nd [ND])	0009507 // chloroplast (GO_REF:nd [ND])	0004322 // ferroxidase activity (GO_REF:nd [ND]) /// 0008199 // ferric iron binding (GO_REF:nd [ND])
M1_CGATGT_L001_R1_001 (paired) merged trimmed contig 5228	3.557	0.0007225	31.638	8.894	Q9S9N9	ccr1_arath ame: full=cinnamoyl- reductase 1 short= 1 ame: full=protein irregular xylem 4	0009409 // response to cold (GO_REF:nd [ND]) /// 0009553 // embryo sac development (GO_REF:nd [ND]) /// 0010452 // histone H3-K36 methylation (GO_REF:nd [ND]) /// 0010223 // secondary shoot formation (GO_REF:nd [ND]) /// 0006623 // protein targeting to vacuole (GO_REF:nd [ND]) /// 0000380 // alternative mRNA splicing, via spliceosome (GO_REF:nd [ND]) /// 0009809 // lignin biosynthetic process (GO…	0005829 // cytosol (GO_REF:nd [ND]) /// 0005777 // peroxisome (GO_REF:nd [ND]) /// 0005730 // nucleolus (GO_REF:nd [ND]) /// 0048046 // apoplast (GO_REF:nd [ND]) /// 0009506 // plasmodesma (GO_REF:nd [ND]) /// 0005794 // Golgi apparatus (GO_REF:nd [ND]) /// 0005886 // plasma membrane (GO_REF:nd [ND]) /// 0009507 // chloroplast (GO_REF:nd [ND]) /// 0005618 // cell wall (GO_REF:nd [ND])	0046975 // histone methyltransferase activity (H3-K36 specific) (GO_REF:nd [ND]) /// 0016621 // cinnamoyl-CoA reductase activity (GO_REF:nd [ND]) /// 0042803 // protein homodimerization activity (GO_REF:nd [ND]) /// 0042800 // histone methyltransferase activity (H3-K4 specific) (GO_REF:nd [ND]) /// 0004672 // protein kinase activity (GO_REF:nd [ND])
M1_CGATGT_L001_R1_001 (paired) merged trimmed contig 664	3.538	0.004708	17.928	5.068	Q651X6	csle6_orysj ame: full=cellulose synthase-like protein e6 ame: full= sle6		0005794 // Golgi apparatus (GO_REF:nd [ND]) /// 0016020 // membrane (GO_REF:nd [ND]) /// 0005739 // mitochondrion (GO_REF:nd [ND])	0016757 // transferase activity, transferring glycosyl groups (GO_REF:nd [ND])
M1_CGATGT_L001_R1_001 (paired) merged trimmed contig 5484	3.537	0.0002141	44.817	12.671	P17928	calm_medsa ame: full=calmodulin short=			0005509 // calcium ion binding (GO_REF:nd [ND])
M1_CGATGT_L001_R1_001 (paired) merged trimmed contig 17846	3.508	0.018	47.757	13.613	Q41144	stc_ricco ame: full=sugar carrier protein c	0008643 // carbohydrate transport (GO_REF:nd [ND]) /// 0055085 // transmembrane transport (GO_REF:nd [ND])	0016021 // integral to membrane (GO_REF:nd [ND])	0015293 // symporter activity (GO_REF:nd [ND]) /// 0022891 // substrate-specific transmembrane transporter activity (GO_REF:nd [ND])
M1_CGATGT_L001_R1_001 (paired) merged trimmed contig 8080	3.507	0.009645	15.142	4.318	A7QBZ2	cspla_vitvi ame: full=casp-like protein vit_01s0010g01870	0006949 // syncytium formation (GO_REF:nd [ND])	0016021 // integral to membrane (GO_REF:nd [ND]) /// 0005886 // plasma membrane (GO_REF:nd [ND])
M1_CGATGT_L001_R1_001 (paired) merged trimmed contig 7527	3.491	0.001037	30	8.593	Q10CQ1	mad14_orysj ame: full=mads-box transcription factor 14 ame: full=fdrmads6 ame: full= 14 ame: full=protein agamous-like 10 ame: full=protein apetala1-like b ame: full=rmads211	0006351 // transcription, DNA-dependent (GO_REF:nd [ND]) /// 0007275 // multicellular organismal development (GO_REF:nd [ND])		0005515 // protein binding (GO_REF:nd [ND])
M1_CGATGT_L001_R1_001 (paired) merged trimmed contig 2038	3.465	0.041	23.649	6.825	Q42404	ru17_arath ame: full=u1 small nuclear ribonucleoprotein 70 kda short=u1 snrnp 70 kda short=u1-70k short=snrnp70	0030422 // production of siRNA involved in RNA interference (GO_REF:nd [ND]) /// 0043687 // post-translational protein modification (GO_REF:nd [ND]) /// 0000398 // mRNA splicing, via spliceosome (GO_REF:nd [ND]) /// 0035196 // production of miRNAs involved in gene silencing by miRNA (GO_REF:nd [ND]) /// 0045893 // positive regulation of transcription, DNA-dependent (GO_REF:nd [ND])	0005634 // nucleus (GO_REF:nd [ND])	0005515 // protein binding (GO_REF:nd [ND]) /// 0003723 // RNA binding (GO_REF:nd [ND])
M1_CGATGT_L001_R1_001 (paired) merged trimmed contig 2789	3.434	0.01	11.55	3.363	A8E534	kdm8_danre ame: full=lysine-specific demethylase 8 ame: full= domain-containing protein 5 ame: full=jumonji domain-containing protein 5	0007049 // cell cycle (GO_REF:nd [ND]) /// 0006355 // regulation of transcription, DNA-dependent (GO_REF:nd [ND]) /// 0044710 // single-organism metabolic process (GO_REF:nd [ND]) /// 0016568 // chromatin modification (GO_REF:nd [ND])		0051213 // dioxygenase activity (GO_REF:nd [ND]) /// 0005488 // binding (GO_REF:nd [ND])
M1_CGATGT_L001_R1_001 (paired) merged trimmed contig 7772	3.431	0.012	75.141	21.901	Q9C983	wrk57_arath ame: full=probable wrky transcription factor 57 ame: full=wrky dna-binding protein 57	0009651 // response to salt stress (GO_REF:nd [ND]) /// 0009414 // response to water deprivation (GO_REF:nd [ND])		0003700 // sequence-specific DNA binding transcription factor activity (GO_REF:nd [ND])
M1_CGATGT_L001_R1_001 (paired) merged trimmed contig 6144	3.424	0.01	66.896	19.54	Q0D598	wnk1_orysj ame: full=probable serine threonine-protein kinase wnk1 short= 1 ame: full=mitogen-activated protein kinase kinase 1 ame: full=protein kinase with no lysine 1	0016310 // phosphorylation (GO_REF:nd [ND])		0000166 // nucleotide binding (GO_REF:nd [ND]) /// 0004672 // protein kinase activity (GO_REF:nd [ND])
M1_CGATGT_L001_R1_001 (paired) merged trimmed contig 981	3.41	0.011	11.96	3.507	Q9ZUG9	bh066_arath ame: full=transcription factor bhlh66 ame: full=basic helix-loop-helix protein 66 short= 66 short=bhlh 66 ame: full=transcription factor en 95 ame: full=bhlh transcription factor bhlh066	0080147 // root hair cell development (GO_REF:nd [ND]) /// 0006355 // regulation of transcription, DNA-dependent (GO_REF:nd [ND])	0005634 // nucleus (GO_REF:nd [ND])	0003677 // DNA binding (GO_REF:nd [ND]) /// 0003700 // sequence-specific DNA binding transcription factor activity (GO_REF:nd [ND])
M1_CGATGT_L001_R1_001 (paired) merged trimmed contig 5562	3.32	0.004776	23.042	6.94	O80763	nrx1_arath ame: full=probable nucleoredoxin 1 short= rx1	0010183 // pollen tube guidance (GO_REF:nd [ND]) /// 0046686 // response to cadmium ion (GO_REF:nd [ND]) /// 0080092 // regulation of pollen tube growth (GO_REF:nd [ND])	0005829 // cytosol (GO_REF:nd [ND])
M1_CGATGT_L001_R1_001 (paired) merged trimmed contig 2707	3.288	1.011e-06	42.649	12.969	Q9FH04	adhl7_arath ame: full=alcohol dehydrogenase-like 7		0005737 // cytoplasm (GO_REF:nd [ND])
M1_CGATGT_L001_R1_001 (paired) merged trimmed contig 3954	3.263	0.008927	10.432	3.197	Q9FH05	scp42_arath ame: full=serine carboxypeptidase-like 42 flags: precursor	0006508 // proteolysis (GO_REF:nd [ND])	0005576 // extracellular region (GO_REF:nd [ND]) /// 0005618 // cell wall (GO_REF:nd [ND])	0004185 // serine-type carboxypeptidase activity (GO_REF:nd [ND])
M1_CGATGT_L001_R1_001 (paired) merged trimmed contig 13882	3.258	0.002755	11.537	3.541	P81391	myb05_antma ame: full=myb-related protein 305	0006355 // regulation of transcription, DNA-dependent (GO_REF:nd [ND])	0005634 // nucleus (GO_REF:nd [ND])	0003677 // DNA binding (GO_REF:nd [ND]) /// 0003682 // chromatin binding (GO_REF:nd [ND])
M1_CGATGT_L001_R1_001 (paired) merged trimmed contig 5059	3.246	0.005036	16.571	5.106	Q6NQK2	nac8_arath ame: full=nac domain-containing protein 8 short=anac008	0010332 // response to gamma radiation (GO_REF:nd [ND]) /// 0040020 // regulation of meiosis (GO_REF:nd [ND]) /// 0000077 // DNA damage checkpoint (GO_REF:nd [ND])
M1_CGATGT_L001_R1_001 (paired) merged trimmed contig 1539	3.228	0.016	24.266	7.517	Q10M18	trl12_orysj ame: full=thioredoxin-like 1- chloroplastic ame: full=lilium-type thioredoxin 1-2 flags: precursor	0009987 // cellular process (GO_REF:nd [ND]) /// 0044710 // single-organism metabolic process (GO_REF:nd [ND])	0044434 // chloroplast part (GO_REF:nd [ND])	0016667 // oxidoreductase activity, acting on a sulfur group of donors (GO_REF:nd [ND])
M1_CGATGT_L001_R1_001 (paired) merged trimmed contig 12469	3.226	0.034	15.852	4.914	Q39112	gaox3_arath ame: full=gibberellin 20 oxidase 3 ame: full=ga 20-oxidase 3 ame: full=gibberellin c-20 oxidase 3	0009686 // gibberellin biosynthetic process (GO_REF:nd [ND])		0045544 // gibberellin 20-oxidase activity (GO_REF:nd [ND])
M1_CGATGT_L001_R1_001 (paired) merged trimmed contig 4736	3.199	0.0009229	10.663	3.333	Q9LSS5	icr3_arath ame: full=interactor of constitutive active rops 3		0005886 // plasma membrane (GO_REF:nd [ND])
M1_CGATGT_L001_R1_001 (paired) merged trimmed contig 14697	3.197	0.046	364.952	114.141	Q9ZSD4	sy121_arath ame: full=syntaxin-121 short= 121 ame: full=syntaxin-related protein at-syr1	0009595 // detection of biotic stimulus (GO_REF:nd [ND]) /// 0006944 // cellular membrane fusion (GO_REF:nd [ND]) /// 0043069 // negative regulation of programmed cell death (GO_REF:nd [ND]) /// 0000165 // MAPK cascade (GO_REF:nd [ND]) /// 0009625 // response to insect (GO_REF:nd [ND]) /// 0009697 // salicylic acid biosynthetic process (GO_REF:nd [ND]) /// 0072661 // protein targeting to plasma m…	0031201 // SNARE complex (GO_REF:nd [ND]) /// 0009504 // cell plate (GO_REF:nd [ND]) /// 0009506 // plasmodesma (GO_REF:nd [ND]) /// 0005802 // trans-Golgi network (GO_REF:nd [ND]) /// 0005886 // plasma membrane (GO_REF:nd [ND])	0043495 // protein anchor (GO_REF:nd [ND]) /// 0005484 // SNAP receptor activity (GO_REF:nd [ND])
M1_CGATGT_L001_R1_001 (paired) merged trimmed contig 3705	3.179	0.006335	12.219	3.844	Q9ZRF9	rpk1_arath ame: full=probable lrr receptor-like serine threonine-protein kinase rpk1 ame: full=protein toadstool 1 ame: full=receptor-like protein kinase 1 flags: precursor	0009733 // response to auxin stimulus (GO_REF:nd [ND]) /// 0009409 // response to cold (GO_REF:nd [ND]) /// 0009743 // response to carbohydrate stimulus (GO_REF:nd [ND]) /// 0000303 // response to superoxide (GO_REF:nd [ND]) /// 0006612 // protein targeting to membrane (GO_REF:nd [ND]) /// 0009942 // longitudinal axis specification (GO_REF:nd [ND]) /// 0009862 // systemic acquired resistance, sal…	0005777 // peroxisome (GO_REF:nd [ND]) /// 0005886 // plasma membrane (GO_REF:nd [ND])	0004702 // receptor signaling protein serine/threonine kinase activity (GO_REF:nd [ND])
M1_CGATGT_L001_R1_001 (paired) merged trimmed contig 942	3.179	0.001765	40.788	12.832	Q9LZJ5	ab14c_arath ame: full=abc transporter c family member 14 short=abc transporter short= 14 ame: full=atp-energized glutathione s-conjugate pump 10 ame: full=glutathione s-conjugate-transporting atpase 10 ame: full=multidrug resistance-associated protein 10		0005794 // Golgi apparatus (GO_REF:nd [ND]) /// 0000325 // plant-type vacuole (GO_REF:nd [ND]) /// 0005886 // plasma membrane (GO_REF:nd [ND]) /// 0005774 // vacuolar membrane (GO_REF:nd [ND])	0042626 // ATPase activity, coupled to transmembrane movement of substances (GO_REF:nd [ND])
M1_CGATGT_L001_R1_001 (paired) merged trimmed contig 17320	3.168	0.032	17.979	5.676	Q7XUJ2	ysl9_orysj ame: full=probable metal-nicotianamine transporter ysl9 ame: full=protein yellow stripe like 9 short= 9	0010039 // response to iron ion (GO_REF:nd [ND]) /// 0010043 // response to zinc ion (GO_REF:nd [ND]) /// 0055085 // transmembrane transport (GO_REF:nd [ND]) /// 0009624 // response to nematode (GO_REF:nd [ND]) /// 0048316 // seed development (GO_REF:nd [ND])	0016021 // integral to membrane (GO_REF:nd [ND]) /// 0005886 // plasma membrane (GO_REF:nd [ND])	0051980 // iron-nicotianamine transmembrane transporter activity (GO_REF:nd [ND])
M1_CGATGT_L001_R1_001 (paired) merged trimmed contig 5656	3.115	0.007463	22.489	7.22	Q06548	apk1a_arath ame: full=protein kinase chloroplastic flags: precursor		0005886 // plasma membrane (GO_REF:nd [ND]) /// 0009507 // chloroplast (GO_REF:nd [ND])	0004674 // protein serine/threonine kinase activity (GO_REF:nd [ND])
M1_CGATGT_L001_R1_001 (paired) merged trimmed contig 10536	3.114	0.005226	38.627	12.404	Q9FM85	y5564_arath ame: full=probable receptor-like protein kinase at5g56460		0009506 // plasmodesma (GO_REF:nd [ND]) /// 0005886 // plasma membrane (GO_REF:nd [ND])	0016301 // kinase activity (GO_REF:nd [ND])
M1_CGATGT_L001_R1_001 (paired) merged trimmed contig 22234	3.113	0.019	370.046	118.852	Q8H273	dre1e_orysj ame: full=dehydration-responsive element-binding protein 1e short=protein dreb1e	0006355 // regulation of transcription, DNA-dependent (GO_REF:nd [ND]) /// 0009414 // response to water deprivation (GO_REF:nd [ND]) /// 0009631 // cold acclimation (GO_REF:nd [ND])	0005634 // nucleus (GO_REF:nd [ND])	0003677 // DNA binding (GO_REF:nd [ND]) /// 0003700 // sequence-specific DNA binding transcription factor activity (GO_REF:nd [ND])
M1_CGATGT_L001_R1_001 (paired) merged trimmed contig 5409	3.113	0.000799	16.415	5.274	O64894	acox2_cucma ame: full=acyl-coenzyme a peroxisomal short=aox ame: full=long-chain acyl- oxidase flags: precursor	0006635 // fatty acid beta-oxidation (GO_REF:nd [ND])	0009514 // glyoxysome (GO_REF:nd [ND])	0003997 // acyl-CoA oxidase activity (GO_REF:nd [ND]) /// 0003995 // acyl-CoA dehydrogenase activity (GO_REF:nd [ND]) /// 0050660 // flavin adenine dinucleotide binding (GO_REF:nd [ND])
M1_CGATGT_L001_R1_001 (paired) merged trimmed contig 3426	3.089	0.004093	17.654	5.715	Q8H1H9	amo_arath ame: full=primary amine oxidase ame: full=amine oxidase	0006809 // nitric oxide biosynthetic process (GO_REF:nd [ND]) /// 0009738 // abscisic acid mediated signaling pathway (GO_REF:nd [ND])	0005576 // extracellular region (GO_REF:nd [ND])	0005507 // copper ion binding (GO_REF:nd [ND])
M1_CGATGT_L001_R1_001 (paired) merged trimmed contig 16844	3.059	0.009343	11.821	3.864	Q42670	plsc_cocnu ame: full=1-acyl-sn-glycerol-3-phosphate acyltransferase short=1-agp acyltransferase short=1-agpat ame: full=lysophosphatidic acid acyltransferase short=lpaat	0008654 // phospholipid biosynthetic process (GO_REF:nd [ND])	0016021 // integral to membrane (GO_REF:nd [ND])	0003841 // 1-acylglycerol-3-phosphate O-acyltransferase activity (GO_REF:nd [ND])
M1_CGATGT_L001_R1_001 (paired) merged trimmed contig 18761	3.046	0.037	10.454	3.432	Q802R8	smc6_takru ame: full=structural maintenance of chromosomes protein 6 short=smc protein 6 short=smc-6	0033554 // cellular response to stress (GO_REF:nd [ND]) /// 0006310 // DNA recombination (GO_REF:nd [ND])	0005694 // chromosome (GO_REF:nd [ND]) /// 0044446 // intracellular organelle part (GO_REF:nd [ND])
M1_CGATGT_L001_R1_001 (paired) merged trimmed contig 4310	3.037	0.046	44.227	14.562	Q9LW50	erf2_nicsy ame: full=ethylene-responsive transcription factor 2 short= 2 ame: full=ethylene-responsive element-binding factor 2 short=erebp-2	0009987 // cellular process (GO_REF:nd [ND])
M1_CGATGT_L001_R1_001 (paired) merged trimmed contig 8967	3.004	0.042	113.501	37.778	Q9SMT7	4clla_arath ame: full=4-coumarate-- ligase-like 10 ame: full=4-coumarate-- ligase isoform 8 short=at4cl8 ame: full=adenosine monophosphate binding protein 3 short= 3	0033611 // oxalate catabolic process (GO_REF:nd [ND]) /// 0010167 // response to nitrate (GO_REF:nd [ND]) /// 0015706 // nitrate transport (GO_REF:nd [ND]) /// 0046482 // para-aminobenzoic acid metabolic process (GO_REF:nd [ND]) /// 0010030 // positive regulation of seed germination (GO_REF:nd [ND]) /// 0046686 // response to cadmium ion (GO_REF:nd [ND]) /// 0010214 // seed coat development (GO_R…	0005829 // cytosol (GO_REF:nd [ND]) /// 0048046 // apoplast (GO_REF:nd [ND]) /// 0009506 // plasmodesma (GO_REF:nd [ND]) /// 0005739 // mitochondrion (GO_REF:nd [ND]) /// 0009570 // chloroplast stroma (GO_REF:nd [ND])	0016208 // AMP binding (GO_REF:nd [ND]) /// 0050203 // oxalate-CoA ligase activity (GO_REF:nd [ND])
M1_CGATGT_L001_R1_001 (paired) merged trimmed contig 3930	2.967	0.015	28.143	9.485	Q05349	12kd_fraan ame: full=auxin-repressed kda protein	0009734 // auxin mediated signaling pathway (GO_REF:nd [ND])
M1_CGATGT_L001_R1_001 (paired) merged trimmed contig 14401	2.966	0.001347	13.215	4.455	Q7XDH8	krp4_orysj ame: full=cyclin-dependent kinase inhibitor 4 ame: full=kip-related protein 4	0048523 // negative regulation of cellular process (GO_REF:nd [ND])		0004860 // protein kinase inhibitor activity (GO_REF:nd [ND])
M1_CGATGT_L001_R1_001 (paired) merged trimmed contig 1804	2.939	0.022	11.435	3.891	Q9ZWA6	mgp_arath ame: full=zinc finger protein magpie	0006355 // regulation of transcription, DNA-dependent (GO_REF:nd [ND])	0005634 // nucleus (GO_REF:nd [ND])	0005515 // protein binding (GO_REF:nd [ND]) /// 0003676 // nucleic acid binding (GO_REF:nd [ND]) /// 0003700 // sequence-specific DNA binding transcription factor activity (GO_REF:nd [ND]) /// 0008270 // zinc ion binding (GO_REF:nd [ND])
M1_CGATGT_L001_R1_001 (paired) merged trimmed contig 6736	2.936	0.002358	10.701	3.645	Q9SDA8	fbl10_arath ame: full=f-box lrr-repeat protein 10	0006511 // ubiquitin-dependent protein catabolic process (GO_REF:nd [ND]) /// 0006486 // protein glycosylation (GO_REF:nd [ND])
M1_CGATGT_L001_R1_001 (paired) merged trimmed contig 10597	2.92	0.002135	13.127	4.495	Q6NQK2	nac8_arath ame: full=nac domain-containing protein 8 short=anac008	0010332 // response to gamma radiation (GO_REF:nd [ND]) /// 0040020 // regulation of meiosis (GO_REF:nd [ND]) /// 0000077 // DNA damage checkpoint (GO_REF:nd [ND])
M1_CGATGT_L001_R1_001 (paired) merged trimmed contig 347	2.914	0.008143	11.94	4.098	Q9FNL7	ptr3a_arath ame: full=peptide transporter ptr3-a short= 3	0009753 // response to jasmonic acid stimulus (GO_REF:nd [ND]) /// 0080052 // response to histidine (GO_REF:nd [ND]) /// 0042939 // tripeptide transport (GO_REF:nd [ND]) /// 0042742 // defense response to bacterium (GO_REF:nd [ND]) /// 0009737 // response to abscisic acid stimulus (GO_REF:nd [ND]) /// 0043201 // response to leucine (GO_REF:nd [ND]) /// 0009751 // response to salicylic acid stimul…	0005886 // plasma membrane (GO_REF:nd [ND])	0042937 // tripeptide transporter activity (GO_REF:nd [ND]) /// 0042936 // dipeptide transporter activity (GO_REF:nd [ND])
M1_CGATGT_L001_R1_001 (paired) merged trimmed contig 14075	2.913	0.015	50.526	17.346	F4KD68	wtr43_arath ame: full=wat1-related protein at5g45370		0016020 // membrane (GO_REF:nd [ND])
M1_CGATGT_L001_R1_001 (paired) merged trimmed contig 7291	2.89	0.017	14.814	5.126	P40973	pel_lillo ame: full=pectate lyase flags: precursor	0045490 // pectin catabolic process (GO_REF:nd [ND])		0046872 // metal ion binding (GO_REF:nd [ND]) /// 0030570 // pectate lyase activity (GO_REF:nd [ND])
M1_CGATGT_L001_R1_001 (paired) merged trimmed contig 3365	2.884	0.037	24.59	8.527	Q7XUJ2	ysl9_orysj ame: full=probable metal-nicotianamine transporter ysl9 ame: full=protein yellow stripe like 9 short= 9	0010039 // response to iron ion (GO_REF:nd [ND]) /// 0010043 // response to zinc ion (GO_REF:nd [ND]) /// 0055085 // transmembrane transport (GO_REF:nd [ND]) /// 0009624 // response to nematode (GO_REF:nd [ND]) /// 0048316 // seed development (GO_REF:nd [ND])	0016021 // integral to membrane (GO_REF:nd [ND]) /// 0005886 // plasma membrane (GO_REF:nd [ND])	0051980 // iron-nicotianamine transmembrane transporter activity (GO_REF:nd [ND])
M1_CGATGT_L001_R1_001 (paired) merged trimmed contig 22687	2.863	0.008524	17.273	6.033	Q6GLA2	samc_xentr ame: full=s-adenosylmethionine mitochondrial carrier protein ame: full=mitochondrial s-adenosylmethionine transporter ame: full=solute carrier family 25 member 26	0006810 // transport (GO_REF:nd [ND])
M1_CGATGT_L001_R1_001 (paired) merged trimmed contig 2679	2.851	0.009028	2616.3	917.794	Q9C615	syp24_arath ame: full= syntaxin-24 short= 24	0051641 // cellular localization (GO_REF:nd [ND]) /// 0016043 // cellular component organization (GO_REF:nd [ND])
M1_CGATGT_L001_R1_001 (paired) merged trimmed contig 1578	2.847	0.0009522	11.4	4.004	Q8GZA8	ult1_arath ame: full=protein ultrapetala 1	0010080 // regulation of floral meristem growth (GO_REF:nd [ND]) /// 0010081 // regulation of inflorescence meristem growth (GO_REF:nd [ND]) /// 0010582 // floral meristem determinacy (GO_REF:nd [ND])	0005829 // cytosol (GO_REF:nd [ND]) /// 0005634 // nucleus (GO_REF:nd [ND])
M1_CGATGT_L001_R1_001 (paired) merged trimmed contig 1828	2.83	0.005929	36.928	13.048	Q05047	c72a1_catro ame: full=secologanin synthase short=sls ame: full=cyplxxii ame: full=cytochrome p450 72a1		0016020 // membrane (GO_REF:nd [ND])	0016491 // oxidoreductase activity (GO_REF:nd [ND]) /// 0005488 // binding (GO_REF:nd [ND])
M1_CGATGT_L001_R1_001 (paired) merged trimmed contig 17048	2.822	0.0001755	55.894	19.807	O82515	mtdh_medsa ame: full=probable mannitol dehydrogenase ame: full=nad-dependent mannitol dehydrogenase			0046872 // metal ion binding (GO_REF:nd [ND]) /// 0016491 // oxidoreductase activity (GO_REF:nd [ND])
M1_CGATGT_L001_R1_001 (paired) merged trimmed contig 11015	2.813	2.74e-05	17.847	6.344	Q10QA5	d14_orysj ame: full=probable strigolactone esterase d14 ame: full=protein dwarf-14 ame: full=protein dwarf-88 ame: full=protein high-tillering dwarf 2	0010223 // secondary shoot formation (GO_REF:nd [ND]) /// 1901601 // strigolactone biosynthetic process (GO_REF:nd [ND])	0009536 // plastid (GO_REF:nd [ND])	0016787 // hydrolase activity (GO_REF:nd [ND])
M1_CGATGT_L001_R1_001 (paired) merged trimmed contig 3435	2.807	0.001461	139.683	49.759	P94549	fadb_bacsu ame: full=probable enoyl- hydratase	0008152 // metabolic process (GO_REF:nd [ND])
M1_CGATGT_L001_R1_001 (paired) merged trimmed contig 6894	2.804	0.037	434.19	154.822	P83332	tlp1_prupe ame: full=thaumatin-like protein 1 ame: full= 44 flags: precursor	0006952 // defense response (GO_REF:nd [ND])
M1_CGATGT_L001_R1_001 (paired) merged trimmed contig 20220	2.801	0.05	150.15	53.603	P59259	h4_arath ame: full=histone h4	0006334 // nucleosome assembly (GO_REF:nd [ND])	0005829 // cytosol (GO_REF:nd [ND]) /// 0009506 // plasmodesma (GO_REF:nd [ND]) /// 0005730 // nucleolus (GO_REF:nd [ND]) /// 0000786 // nucleosome (GO_REF:nd [ND]) /// 0009579 // thylakoid (GO_REF:nd [ND]) /// 0005886 // plasma membrane (GO_REF:nd [ND]) /// 0009507 // chloroplast (GO_REF:nd [ND]) /// 0005774 // vacuolar membrane (GO_REF:nd [ND])	0003677 // DNA binding (GO_REF:nd [ND]) /// 0046982 // protein heterodimerization activity (GO_REF:nd [ND])
M1_CGATGT_L001_R1_001 (paired) merged trimmed contig 9163	2.795	0.001431	112.472	40.243	Q9LT67	bh113_arath ame: full=transcription factor bhlh113 ame: full=basic helix-loop-helix protein 113 short= 113 short=bhlh 113 ame: full=transcription factor en 61 ame: full=bhlh transcription factor bhlh113	0006355 // regulation of transcription, DNA-dependent (GO_REF:nd [ND])	0005634 // nucleus (GO_REF:nd [ND])	0003700 // sequence-specific DNA binding transcription factor activity (GO_REF:nd [ND])
M1_CGATGT_L001_R1_001 (paired) merged trimmed contig 11197	2.765	0.005852	15.005	5.427	Q9FXD6	arr11_arath ame: full=two-component response regulator arr11 ame: full=receiver-like protein 3	0009736 // cytokinin mediated signaling pathway (GO_REF:nd [ND]) /// 0010082 // regulation of root meristem growth (GO_REF:nd [ND])		0005515 // protein binding (GO_REF:nd [ND]) /// 0003700 // sequence-specific DNA binding transcription factor activity (GO_REF:nd [ND])
M1_CGATGT_L001_R1_001 (paired) merged trimmed contig 20147	2.756	0.013	16.76	6.082	Q9LZX1	lor15_arath ame: full=protein lurp-one-related 15	0006995 // cellular response to nitrogen starvation (GO_REF:nd [ND]) /// 0070838 // divalent metal ion transport (GO_REF:nd [ND]) /// 0030003 // cellular cation homeostasis (GO_REF:nd [ND]) /// 0009684 // indoleacetic acid biosynthetic process (GO_REF:nd [ND]) /// 0006569 // tryptophan catabolic process (GO_REF:nd [ND])	0009507 // chloroplast (GO_REF:nd [ND])
M1_CGATGT_L001_R1_001 (paired) merged trimmed contig 13700	2.753	0.013	66.498	24.158	Q38873	cdpk7_arath ame: full=calcium-dependent protein kinase 7 ame: full=calmodulin-domain protein kinase cdpk isoform 7	0006468 // protein phosphorylation (GO_REF:nd [ND])	0005634 // nucleus (GO_REF:nd [ND]) /// 0005886 // plasma membrane (GO_REF:nd [ND])	0004683 // calmodulin-dependent protein kinase activity (GO_REF:nd [ND])
M1_CGATGT_L001_R1_001 (paired) merged trimmed contig 12586	2.749	0.026	18.449	6.711	Q42453	zat7_arath ame: full=zinc finger protein zat7	0010200 // response to chitin (GO_REF:nd [ND]) /// 0006355 // regulation of transcription, DNA-dependent (GO_REF:nd [ND]) /// 0045926 // negative regulation of growth (GO_REF:nd [ND])		0005488 // binding (GO_REF:nd [ND])
M1_CGATGT_L001_R1_001 (paired) merged trimmed contig 23326	2.728	0.005845	27.644	10.132	P27939	amy3c_orysj ame: full=alpha-amylase isozyme 3c ame: full= -alpha-d-glucan glucanohydrolase flags: precursor	0005983 // starch catabolic process (GO_REF:nd [ND]) /// 0009737 // response to abscisic acid stimulus (GO_REF:nd [ND]) /// 0009739 // response to gibberellin stimulus (GO_REF:nd [ND]) /// 0005987 // sucrose catabolic process (GO_REF:nd [ND])	0048046 // apoplast (GO_REF:nd [ND]) /// 0016023 // cytoplasmic membrane-bounded vesicle (GO_REF:nd [ND])	0004556 // alpha-amylase activity (GO_REF:nd [ND]) /// 0005509 // calcium ion binding (GO_REF:nd [ND])
M1_CGATGT_L001_R1_001 (paired) merged trimmed contig 15320	2.717	0.004053	21.478	7.905	O64825	lyk4_arath ame: full= domain receptor-like kinase 4 short= -containing receptor-like kinase 4 flags: precursor	0071323 // cellular response to chitin (GO_REF:nd [ND]) /// 0071219 // cellular response to molecule of bacterial origin (GO_REF:nd [ND]) /// 0045087 // innate immune response (GO_REF:nd [ND])	0005886 // plasma membrane (GO_REF:nd [ND])	0008061 // chitin binding (GO_REF:nd [ND])
M1_CGATGT_L001_R1_001 (paired) merged trimmed contig 6486	2.715	0.0005297	10.319	3.801	Q9SIT6	ab5g_arath ame: full=abc transporter g family member 5 short=abc transporter short= 5 ame: full=white-brown complex homolog protein 5 short= 5	0010103 // stomatal complex morphogenesis (GO_REF:nd [ND])		0042626 // ATPase activity, coupled to transmembrane movement of substances (GO_REF:nd [ND])
M1_CGATGT_L001_R1_001 (paired) merged trimmed contig 8751	2.7	0.047	12.257	4.54	C0LGN2	y3148_arath ame: full=probable leucine-rich repeat receptor-like serine threonine-protein kinase at3g14840 flags: precursor	0006468 // protein phosphorylation (GO_REF:nd [ND])	0009506 // plasmodesma (GO_REF:nd [ND]) /// 0005576 // extracellular region (GO_REF:nd [ND]) /// 0005886 // plasma membrane (GO_REF:nd [ND])	0005524 // ATP binding (GO_REF:nd [ND]) /// 0004672 // protein kinase activity (GO_REF:nd [ND])
M1_CGATGT_L001_R1_001 (paired) merged trimmed contig 6494	2.7	0.028	23.429	8.678	Q9LL84	dnli4_arath ame: full=dna ligase 4 ame: full=dna ligase iv ame: full=polydeoxyribonucleotide synthase	0006266 // DNA ligation (GO_REF:nd [ND]) /// 0006302 // double-strand break repair (GO_REF:nd [ND]) /// 0000723 // telomere maintenance (GO_REF:nd [ND]) /// 0015074 // DNA integration (GO_REF:nd [ND]) /// 0010165 // response to X-ray (GO_REF:nd [ND])	0048046 // apoplast (GO_REF:nd [ND]) /// 0009506 // plasmodesma (GO_REF:nd [ND]) /// 0032807 // DNA ligase IV complex (GO_REF:nd [ND])	0003910 // DNA ligase (ATP) activity (GO_REF:nd [ND]) /// 0005515 // protein binding (GO_REF:nd [ND])
M1_CGATGT_L001_R1_001 (paired) merged trimmed contig 17068	2.69	0.009287	21.037	7.82	Q5JJY5	swt2a_orysj ame: full=bidirectional sugar transporter sweet2a short= 2a flags: precursor	0008643 // carbohydrate transport (GO_REF:nd [ND])	0005887 // integral to plasma membrane (GO_REF:nd [ND])	0051119 // sugar transmembrane transporter activity (GO_REF:nd [ND])
M1_CGATGT_L001_R1_001 (paired) merged trimmed contig 2752	2.661	0.008664	17.698	6.65	O82515	mtdh_medsa ame: full=probable mannitol dehydrogenase ame: full=nad-dependent mannitol dehydrogenase			0046872 // metal ion binding (GO_REF:nd [ND]) /// 0016491 // oxidoreductase activity (GO_REF:nd [ND])
M1_CGATGT_L001_R1_001 (paired) merged trimmed contig 13428	2.642	0.002643	11.559	4.375	P49100	cyb5_orysj ame: full=cytochrome b5	0022900 // electron transport chain (GO_REF:nd [ND])	0031090 // organelle membrane (GO_REF:nd [ND]) /// 0044425 // membrane part (GO_REF:nd [ND]) /// 0005783 // endoplasmic reticulum (GO_REF:nd [ND])	0005488 // binding (GO_REF:nd [ND])
M1_CGATGT_L001_R1_001 (paired) merged trimmed contig 5024	2.624	0.0001961	64.743	24.671	O48786	c734a_arath ame: full=cytochrome p450 734a1 ame: full=protein phyb activation-tagged suppressor 1	0009741 // response to brassinosteroid stimulus (GO_REF:nd [ND]) /// 0009733 // response to auxin stimulus (GO_REF:nd [ND]) /// 0009416 // response to light stimulus (GO_REF:nd [ND]) /// 0010268 // brassinosteroid homeostasis (GO_REF:nd [ND]) /// 0016131 // brassinosteroid metabolic process (GO_REF:nd [ND])		0008395 // steroid hydroxylase activity (GO_REF:nd [ND])
M1_CGATGT_L001_R1_001 (paired) merged trimmed contig 17598	2.614	0.026	21.323	8.157	O65351	subl_arath ame: full=subtilisin-like protease ame: full=cucumisin-like serine protease flags: precursor	0048359 // mucilage metabolic process involved seed coat development (GO_REF:nd [ND]) /// 0080001 // mucilage extrusion from seed coat (GO_REF:nd [ND])	0048046 // apoplast (GO_REF:nd [ND]) /// 0009505 // plant-type cell wall (GO_REF:nd [ND])	0004252 // serine-type endopeptidase activity (GO_REF:nd [ND])
M1_CGATGT_L001_R1_001 (paired) merged trimmed contig 26325	2.6	0.041	40.417	15.547	Q9XIN0	lhw_arath ame: full=transcription factor lhw ame: full=bhlh transcription factor delta short=bhlh delta ame: full=basic helix-loop-helix protein 156 short= 156 short=bhlh 156 ame: full=protein lonesome highway ame: full=bhlh transcription factor bhlh156	0009887 // organ morphogenesis (GO_REF:nd [ND]) /// 0010016 // shoot system morphogenesis (GO_REF:nd [ND]) /// 0016458 // gene silencing (GO_REF:nd [ND]) /// 0010078 // maintenance of root meristem identity (GO_REF:nd [ND]) /// 0010479 // stele development (GO_REF:nd [ND]) /// 0007389 // pattern specification process (GO_REF:nd [ND]) /// 0045893 // positive regulation of transcription, DNA-depend…	0005634 // nucleus (GO_REF:nd [ND])	0042803 // protein homodimerization activity (GO_REF:nd [ND])
M1_CGATGT_L001_R1_001 (paired) merged trimmed contig 330	2.595	0.0003173	43.31	16.693	Q96AE4	fubp1_human ame: full=far upstream element-binding protein 1 short=fbp short=fuse-binding protein 1 ame: full=dna helicase v short=hdh v	0006366 // transcription from RNA polymerase II promoter (GO_REF:nd [ND]) /// 0010628 // positive regulation of gene expression (GO_REF:nd [ND])	0005730 // nucleolus (GO_REF:nd [ND])	0003700 // sequence-specific DNA binding transcription factor activity (GO_REF:nd [ND]) /// 0003697 // single-stranded DNA binding (GO_REF:nd [ND])
M1_CGATGT_L001_R1_001 (paired) merged trimmed contig 29092	2.594	0.032	52.689	20.309	Q9LIK9	aps1_arath ame: full=atp sulfurylase chloroplastic short= 1 flags: precursor	0043085 // positive regulation of catalytic activity (GO_REF:nd [ND]) /// 0048573 // photoperiodism, flowering (GO_REF:nd [ND]) /// 0010114 // response to red light (GO_REF:nd [ND]) /// 0046686 // response to cadmium ion (GO_REF:nd [ND]) /// 0006098 // pentose-phosphate shunt (GO_REF:nd [ND]) /// 0006833 // water transport (GO_REF:nd [ND]) /// 0009637 // response to blue light (GO_REF:nd [ND]) //…	0005829 // cytosol (GO_REF:nd [ND]) /// 0048046 // apoplast (GO_REF:nd [ND]) /// 0005886 // plasma membrane (GO_REF:nd [ND]) /// 0030931 // heterotetrameric ADPG pyrophosphorylase complex (GO_REF:nd [ND]) /// 0009570 // chloroplast stroma (GO_REF:nd [ND])	0008878 // glucose-1-phosphate adenylyltransferase activity (GO_REF:nd [ND]) /// 0004781 // sulfate adenylyltransferase (ATP) activity (GO_REF:nd [ND])
M1_CGATGT_L001_R1_001 (paired) merged trimmed contig 5940	2.56	0.031	21.688	8.472	Q05047	c72a1_catro ame: full=secologanin synthase short=sls ame: full=cyplxxii ame: full=cytochrome p450 72a1	0008152 // metabolic process (GO_REF:nd [ND])	0016020 // membrane (GO_REF:nd [ND]) /// 0005773 // vacuole (GO_REF:nd [ND])	0046872 // metal ion binding (GO_REF:nd [ND]) /// 0016491 // oxidoreductase activity (GO_REF:nd [ND])
M1_CGATGT_L001_R1_001 (paired) merged trimmed contig 10960	2.543	0.01	24.397	9.593	Q93W28	Y4554_ARATHRecName: Full=Uncharacterized protein At4g15545	0006833 // water transport (GO_REF:nd [ND]) /// 0009637 // response to blue light (GO_REF:nd [ND]) /// 0010075 // regulation of meristem growth (GO_REF:nd [ND]) /// 0010155 // regulation of proton transport (GO_REF:nd [ND]) /// 0009651 // response to salt stress (GO_REF:nd [ND]) /// 0009750 // response to fructose stimulus (GO_REF:nd [ND]) /// 0042744 // hydrogen peroxide catabolic process (GO_RE…
M1_CGATGT_L001_R1_001 (paired) merged trimmed contig 18407	2.531	0.043	25.129	9.93	Q9LFP7	y5158_arath ame: full=probable receptor-like protein kinase at5g15080		0005886 // plasma membrane (GO_REF:nd [ND])	0016301 // kinase activity (GO_REF:nd [ND])
M1_CGATGT_L001_R1_001 (paired) merged trimmed contig 5213	2.527	6.278e-05	55.905	22.127	P93002	npr1_arath ame: full=regulatory protein npr1 ame: full=btb poz domain-containing protein npr1 ame: full=non-inducible immunity protein 1 short=nim1 ame: full=nonexpresser of pr genes 1 ame: full=salicylic acid insensitive 1 short=sai1	0010112 // regulation of systemic acquired resistance (GO_REF:nd [ND]) /// 2000022 // regulation of jasmonic acid mediated signaling pathway (GO_REF:nd [ND]) /// 0006944 // cellular membrane fusion (GO_REF:nd [ND]) /// 0043069 // negative regulation of programmed cell death (GO_REF:nd [ND]) /// 0009625 // response to insect (GO_REF:nd [ND]) /// 0000165 // MAPK cascade (GO_REF:nd [ND]) /// 0009697…	0005634 // nucleus (GO_REF:nd [ND]) /// 0005737 // cytoplasm (GO_REF:nd [ND])	0005515 // protein binding (GO_REF:nd [ND])
M1_CGATGT_L001_R1_001 (paired) merged trimmed contig 2321	2.517	0.005283	161.903	64.319	Q944S9	mad16_orysj ame: full=mads-box transcription factor 16 ame: full= 16 ame: full=protein apetala3-like ame: full=protein superwoman1	0009860 // pollen tube growth (GO_REF:nd [ND]) /// 0010093 // specification of floral organ identity (GO_REF:nd [ND]) /// 0048441 // petal development (GO_REF:nd [ND]) /// 0048481 // ovule development (GO_REF:nd [ND]) /// 0006355 // regulation of transcription, DNA-dependent (GO_REF:nd [ND]) /// 0048443 // stamen development (GO_REF:nd [ND]) /// 0009909 // regulation of flower development (GO_REF…	0005634 // nucleus (GO_REF:nd [ND])	0003677 // DNA binding (GO_REF:nd [ND]) /// 0003700 // sequence-specific DNA binding transcription factor activity (GO_REF:nd [ND]) /// 0046983 // protein dimerization activity (GO_REF:nd [ND])
M1_CGATGT_L001_R1_001 (paired) merged trimmed contig 779	2.509	0.024	17.386	6.929	Q96328	sac8_arath ame: full=phosphoinositide phosphatase sac8 short= 8 ame: full=protein suppressor of actin 1a short= 1a ame: full=protein suppressor of actin 8 ame: full= transmembrane protein g5p short= 5 ame: full=sac domain protein 8 ame: full=sac1-like protein 1a	0046855 // inositol phosphate dephosphorylation (GO_REF:nd [ND]) /// 0032957 // inositol trisphosphate metabolic process (GO_REF:nd [ND])	0005783 // endoplasmic reticulum (GO_REF:nd [ND])	0004439 // phosphatidylinositol-4,5-bisphosphate 5-phosphatase activity (GO_REF:nd [ND])
M1_CGATGT_L001_R1_001 (paired) merged trimmed contig 8776	2.509	0.001462	120.407	47.984	Q8GRL4	hox19_orysj ame: full=homeobox-leucine zipper protein hox19 ame: full=hd-zip protein hox19 ame: full=homeodomain transcription factor hox19 ame: full= ox19	0006351 // transcription, DNA-dependent (GO_REF:nd [ND])		0003677 // DNA binding (GO_REF:nd [ND])
M1_CGATGT_L001_R1_001 (paired) merged trimmed contig 1999	2.491	0.011	28.115	11.288	Q9FYF9	fb76_arath ame: full=f-box protein at1g67340		0005634 // nucleus (GO_REF:nd [ND])
M1_CGATGT_L001_R1_001 (paired) merged trimmed contig 3420	2.488	0.0006641	14.056	5.65	Q8VWJ1	hpt1_arath ame: full=homogentisate phytyltransferase chloroplastic ame: full=tocopherol polyprenyltransferase 1 ame: full=vitamin e pathway gene 2-1 protein short= 2-1 flags: precursor	0009108 // coenzyme biosynthetic process (GO_REF:nd [ND]) /// 0009416 // response to light stimulus (GO_REF:nd [ND]) /// 0030154 // cell differentiation (GO_REF:nd [ND]) /// 0009965 // leaf morphogenesis (GO_REF:nd [ND]) /// 0009915 // phloem sucrose loading (GO_REF:nd [ND]) /// 0006546 // glycine catabolic process (GO_REF:nd [ND]) /// 0044272 // sulfur compound biosynthetic process (GO_REF:nd [N…	0044464 // cell part (GO_REF:nd [ND])	0010176 // homogentisate phytyltransferase activity (GO_REF:nd [ND])
M1_CGATGT_L001_R1_001 (paired) merged trimmed contig 4284	2.484	0.0005194	12.055	4.854	Q9FG77	wrky2_arath ame: full=probable wrky transcription factor 2 ame: full=wrky dna-binding protein 2	0006355 // regulation of transcription, DNA-dependent (GO_REF:nd [ND]) /// 0009942 // longitudinal axis specification (GO_REF:nd [ND]) /// 0030010 // establishment of cell polarity (GO_REF:nd [ND])
M1_CGATGT_L001_R1_001 (paired) merged trimmed contig 3799	2.459	0.004752	35.027	14.246	Q7XUF4	cdkg2_orysj ame: full=cyclin-dependent kinase g-2 short=cdkg 2	0006468 // protein phosphorylation (GO_REF:nd [ND])		0005524 // ATP binding (GO_REF:nd [ND]) /// 0008353 // RNA polymerase II carboxy-terminal domain kinase activity (GO_REF:nd [ND]) /// 0004693 // cyclin-dependent protein serine/threonine kinase activity (GO_REF:nd [ND])
M1_CGATGT_L001_R1_001 (paired) merged trimmed contig 10922	2.458	0.0003108	30.739	12.508	Q9SKB2	sbir1_arath ame: full=leucine-rich repeat receptor-like serine threonine tyrosine-protein kinase sobir1 ame: full=protein evershed ame: full=protein suppressor of bir1-1 flags: precursor	0060862 // negative regulation of floral organ abscission (GO_REF:nd [ND]) /// 0031349 // positive regulation of defense response (GO_REF:nd [ND]) /// 0010942 // positive regulation of cell death (GO_REF:nd [ND])	0005886 // plasma membrane (GO_REF:nd [ND])	0004674 // protein serine/threonine kinase activity (GO_REF:nd [ND]) /// 0004713 // protein tyrosine kinase activity (GO_REF:nd [ND])
M1_CGATGT_L001_R1_001 (paired) merged trimmed contig 2470	2.453	0.026	11.731	4.783	Q1PF17	bh018_arath ame: full=transcription factor bhlh18 ame: full=basic helix-loop-helix protein 18 short= 18 short=bhlh 18 ame: full=transcription factor en 28 ame: full=bhlh transcription factor bhlh018	0006355 // regulation of transcription, DNA-dependent (GO_REF:nd [ND])	0005634 // nucleus (GO_REF:nd [ND])	0003677 // DNA binding (GO_REF:nd [ND]) /// 0003700 // sequence-specific DNA binding transcription factor activity (GO_REF:nd [ND])
M1_CGATGT_L001_R1_001 (paired) merged trimmed contig 489	2.45	0.001593	13.093	5.344	Q6ES10	hat1_orysj ame: full=probable histone acetyltransferase type b catalytic subunit ame: full=hat b	0016570 // histone modification (GO_REF:nd [ND])	0044424 // intracellular part (GO_REF:nd [ND])	0008080 // N-acetyltransferase activity (GO_REF:nd [ND])
M1_CGATGT_L001_R1_001 (paired) merged trimmed contig 2208	2.43	0.031	10.243	4.215	P29620	cdkd1_orysj ame: full=cyclin-dependent kinase d-1 short=cdkd 1 ame: full=cdc2+ cdc28-related protein kinase r2 ame: full=cdk-activating kinase r2 short=cak-r2	0006468 // protein phosphorylation (GO_REF:nd [ND]) /// 0007049 // cell cycle (GO_REF:nd [ND]) /// 0051301 // cell division (GO_REF:nd [ND])	0005634 // nucleus (GO_REF:nd [ND]) /// 0005737 // cytoplasm (GO_REF:nd [ND])	0005524 // ATP binding (GO_REF:nd [ND]) /// 0008353 // RNA polymerase II carboxy-terminal domain kinase activity (GO_REF:nd [ND]) /// 0004693 // cyclin-dependent protein serine/threonine kinase activity (GO_REF:nd [ND])
M1_CGATGT_L001_R1_001 (paired) merged trimmed contig 834	2.408	0.015	12.338	5.124	Q9FJL3	fkb65_arath ame: full=peptidyl-prolyl cis-trans isomerase fkbp65 short=ppiase fkbp65 ame: full=70 kda peptidyl-prolyl isomerase ame: full=fk506-binding protein 65 short= 65 ame: full=immunophilin fkbp65 ame: full=peptidyl-prolyl isomerase rof2 ame: full=protein rotamase fkbp 2 ame: full=rotamase	0042542 // response to hydrogen peroxide (GO_REF:nd [ND]) /// 0034976 // response to endoplasmic reticulum stress (GO_REF:nd [ND]) /// 0006457 // protein folding (GO_REF:nd [ND]) /// 0018208 // peptidyl-proline modification (GO_REF:nd [ND]) /// 0009644 // response to high light intensity (GO_REF:nd [ND]) /// 0070370 // cellular heat acclimation (GO_REF:nd [ND]) /// 0006499 // N-terminal protein m…	0005773 // vacuole (GO_REF:nd [ND])	0005515 // protein binding (GO_REF:nd [ND])
M1_CGATGT_L001_R1_001 (paired) merged trimmed contig 6233	2.403	0.04	132.327	55.065	P52409	e13b_wheat ame: full=glucan endo- -beta-glucosidase ame: full=(1-	0008152 // metabolic process (GO_REF:nd [ND])		0004553 // hydrolase activity, hydrolyzing O-glycosyl compounds (GO_REF:nd [ND])
M1_CGATGT_L001_R1_001 (paired) merged trimmed contig 5882	2.401	0.004092	63.543	26.467	Q8K157	galm_mouse ame: full=aldose 1-epimerase ame: full=galactose mutarotase			0003824 // catalytic activity (GO_REF:nd [ND])
M1_CGATGT_L001_R1_001 (paired) merged trimmed contig 2452	2.392	0.011	14.117	5.902	Q93WJ9	kan1_arath ame: full=transcription repressor kan1 ame: full=protein kanadi 1	0010051 // xylem and phloem pattern formation (GO_REF:nd [ND]) /// 0009956 // radial pattern formation (GO_REF:nd [ND]) /// 0009887 // organ morphogenesis (GO_REF:nd [ND]) /// 0048481 // ovule development (GO_REF:nd [ND]) /// 0009944 // polarity specification of adaxial/abaxial axis (GO_REF:nd [ND]) /// 0010158 // abaxial cell fate specification (GO_REF:nd [ND])	0005634 // nucleus (GO_REF:nd [ND])	0005515 // protein binding (GO_REF:nd [ND]) /// 0003700 // sequence-specific DNA binding transcription factor activity (GO_REF:nd [ND])
M1_CGATGT_L001_R1_001 (paired) merged trimmed contig 947	2.381	0.029	66.343	27.867	Q7F2L3	nac48_orysj ame: full=nac domain-containing protein 48 short=onac048	0009788 // negative regulation of abscisic acid mediated signaling pathway (GO_REF:nd [ND]) /// 0006355 // regulation of transcription, DNA-dependent (GO_REF:nd [ND]) /// 0009611 // response to wounding (GO_REF:nd [ND])	0005634 // nucleus (GO_REF:nd [ND])	0003677 // DNA binding (GO_REF:nd [ND])
M1_CGATGT_L001_R1_001 (paired) merged trimmed contig 7918	2.37	0.015	13.849	5.844	O95628	cnot4_human ame: full=ccr4-not transcription complex subunit 4 ame: full=ccr4-associated factor 4 ame: full=e3 ubiquitin-protein ligase cnot4 ame: full=potential transcriptional repressor not4hp	0010467 // gene expression (GO_REF:nd [ND]) /// 0051865 // protein autoubiquitination (GO_REF:nd [ND]) /// 0000288 // nuclear-transcribed mRNA catabolic process, deadenylation-dependent decay (GO_REF:nd [ND])	0030014 // CCR4-NOT complex (GO_REF:nd [ND])	0005515 // protein binding (GO_REF:nd [ND]) /// 0004842 // ubiquitin-protein ligase activity (GO_REF:nd [ND])
M1_CGATGT_L001_R1_001 (paired) merged trimmed contig 8860	2.37	0.003409	13.598	5.736	Q2QS14	ugdh4_orysj ame: full=udp-glucose 6-dehydrogenase 4 short=udp-glc dehydrogenase 4 short=udp- 4 short=udpgdh 4 ame: full=os-ugd4	0055114 // oxidation-reduction process (GO_REF:nd [ND]) /// 0006065 // UDP-glucuronate biosynthetic process (GO_REF:nd [ND])	0005829 // cytosol (GO_REF:nd [ND]) /// 0005634 // nucleus (GO_REF:nd [ND]) /// 0005618 // cell wall (GO_REF:nd [ND])	0051287 // NAD binding (GO_REF:nd [ND]) /// 0003979 // UDP-glucose 6-dehydrogenase activity (GO_REF:nd [ND])
M1_CGATGT_L001_R1_001 (paired) merged trimmed contig 22813	2.368	0.018	218.475	92.254	Q9FH57	gata5_arath ame: full=gata transcription factor 5		0005634 // nucleus (GO_REF:nd [ND])	0003700 // sequence-specific DNA binding transcription factor activity (GO_REF:nd [ND])
M1_CGATGT_L001_R1_001 (paired) merged trimmed contig 18124	2.355	0.005835	32.95	13.99	Q941Q3	c3h37_arath ame: full=zinc finger ccch domain-containing protein 37 short= 3h37 ame: full=enhancer of ag-4 protein 1	0001709 // cell fate determination (GO_REF:nd [ND]) /// 0006355 // regulation of transcription, DNA-dependent (GO_REF:nd [ND])	0005634 // nucleus (GO_REF:nd [ND])	0003723 // RNA binding (GO_REF:nd [ND])
M1_CGATGT_L001_R1_001 (paired) merged trimmed contig 8053	2.348	0.017	18.706	7.967	Q8S905	nack1_arath ame: full=kinesin-like protein nack1 short= 1 ame: full=npk1-activating kinesin 1 ame: full=protein hinkel	0000911 // cytokinesis by cell plate formation (GO_REF:nd [ND]) /// 0009555 // pollen development (GO_REF:nd [ND]) /// 0000226 // microtubule cytoskeleton organization (GO_REF:nd [ND]) /// 0016572 // histone phosphorylation (GO_REF:nd [ND]) /// 0010583 // response to cyclopentenone (GO_REF:nd [ND]) /// 0009558 // embryo sac cellularization (GO_REF:nd [ND]) /// 0008283 // cell proliferation (GO_RE…	0005737 // cytoplasm (GO_REF:nd [ND])	0003777 // microtubule motor activity (GO_REF:nd [ND])
M1_CGATGT_L001_R1_001 (paired) merged trimmed contig 12064	2.344	0.046	17.289	7.377	Q7DM39	psbp1_tobac ame: full=oxygen-evolving enhancer protein 2- chloroplastic short=oee2 ame: full=23 kda subunit of oxygen evolving system of photosystem ii ame: full=23 kda thylakoid membrane protein ame: full=oec 23 kda subunit flags: precursor	0015979 // photosynthesis (GO_REF:nd [ND])	0019898 // extrinsic to membrane (GO_REF:nd [ND]) /// 0009535 // chloroplast thylakoid membrane (GO_REF:nd [ND]) /// 0009654 // oxygen evolving complex (GO_REF:nd [ND])	0005509 // calcium ion binding (GO_REF:nd [ND])
M1_CGATGT_L001_R1_001 (paired) merged trimmed contig 880	2.321	6.811e-06	30.615	13.192	Q9FE20	pbs1_arath ame: full=serine threonine-protein kinase pbs1 ame: full= phb susceptible protein 1	0046777 // protein autophosphorylation (GO_REF:nd [ND]) /// 0009816 // defense response to bacterium, incompatible interaction (GO_REF:nd [ND])	0005886 // plasma membrane (GO_REF:nd [ND])	0005515 // protein binding (GO_REF:nd [ND]) /// 0004674 // protein serine/threonine kinase activity (GO_REF:nd [ND])
M1_CGATGT_L001_R1_001 (paired) merged trimmed contig 13108	2.317	0.013	11.073	4.78	Q9FJV5	kan4_arath ame: full=probable transcription factor kan4 ame: full=protein aberrant testa shape ame: full=protein kanadi 4	0006355 // regulation of transcription, DNA-dependent (GO_REF:nd [ND]) /// 0080060 // integument development (GO_REF:nd [ND])	0005634 // nucleus (GO_REF:nd [ND]) /// 0005618 // cell wall (GO_REF:nd [ND])	0003700 // sequence-specific DNA binding transcription factor activity (GO_REF:nd [ND]) /// 0044212 // transcription regulatory region DNA binding (GO_REF:nd [ND])
M1_CGATGT_L001_R1_001 (paired) merged trimmed contig 1870	2.314	0.005342	11.853	5.123	Q71N54	lcat4_arath ame: full=lecithin-cholesterol acyltransferase-like 4	0048193 // Golgi vesicle transport (GO_REF:nd [ND]) /// 0006944 // cellular membrane fusion (GO_REF:nd [ND]) /// 0009395 // phospholipid catabolic process (GO_REF:nd [ND])	0005829 // cytosol (GO_REF:nd [ND])	0004607 // phosphatidylcholine-sterol O-acyltransferase activity (GO_REF:nd [ND]) /// 0004620 // phospholipase activity (GO_REF:nd [ND])
M1_CGATGT_L001_R1_001 (paired) merged trimmed contig 1865	2.31	0.02	44.241	19.154	Q9LTT8	vcs_arath ame: full=enhancer of mrna-decapping protein 4 ame: full=protein varicose	0010071 // root meristem specification (GO_REF:nd [ND]) /// 0010072 // primary shoot apical meristem specification (GO_REF:nd [ND]) /// 0071365 // cellular response to auxin stimulus (GO_REF:nd [ND]) /// 0031087 // deadenylation-independent decapping of nuclear-transcribed mRNA (GO_REF:nd [ND]) /// 0009965 // leaf morphogenesis (GO_REF:nd [ND])	0005829 // cytosol (GO_REF:nd [ND]) /// 0005634 // nucleus (GO_REF:nd [ND]) /// 0000932 // cytoplasmic mRNA processing body (GO_REF:nd [ND])	0000166 // nucleotide binding (GO_REF:nd [ND]) /// 0042803 // protein homodimerization activity (GO_REF:nd [ND])
M1_CGATGT_L001_R1_001 (paired) merged trimmed contig 1620	2.3	0.002575	125.093	54.384	Q42569	c90a1_arath ame: full=cytochrome p450 90a1	0048767 // root hair elongation (GO_REF:nd [ND]) /// 0010268 // brassinosteroid homeostasis (GO_REF:nd [ND]) /// 0010584 // pollen exine formation (GO_REF:nd [ND]) /// 0010224 // response to UV-B (GO_REF:nd [ND]) /// 0000271 // polysaccharide biosynthetic process (GO_REF:nd [ND]) /// 0009911 // positive regulation of flower development (GO_REF:nd [ND]) /// 0009825 // multidimensional cell growth …	0005739 // mitochondrion (GO_REF:nd [ND])	0019825 // oxygen binding (GO_REF:nd [ND])
M1_CGATGT_L001_R1_001 (paired) merged trimmed contig 12862	2.294	0.024	25.315	11.034	Q0D4T4	mad18_orysj ame: full=mads-box transcription factor 18 ame: full=fdrmads7 ame: full=mads-box protein 2 ame: full=mads-box protein 28 ame: full= 18 ame: full= 2 ame: full= 28	0048608 // reproductive structure development (GO_REF:nd [ND]) /// 0010073 // meristem maintenance (GO_REF:nd [ND]) /// 0030154 // cell differentiation (GO_REF:nd [ND]) /// 0050794 // regulation of cellular process (GO_REF:nd [ND]) /// 0044767 // single-organism developmental process (GO_REF:nd [ND])		0005515 // protein binding (GO_REF:nd [ND])
M1_CGATGT_L001_R1_001 (paired) merged trimmed contig 6038	2.267	0.0007657	70.922	31.287	Q96AE4	fubp1_human ame: full=far upstream element-binding protein 1 short=fbp short=fuse-binding protein 1 ame: full=dna helicase v short=hdh v	0010467 // gene expression (GO_REF:nd [ND])	0005634 // nucleus (GO_REF:nd [ND])
M1_CGATGT_L001_R1_001 (paired) merged trimmed contig 4887	2.265	0.004776	15.267	6.74	Q14692	bms1_human ame: full=ribosome biogenesis protein bms1 homolog ame: full=ribosome assembly protein bms1 homolog	0042255 // ribosome assembly (GO_REF:nd [ND])	0005730 // nucleolus (GO_REF:nd [ND])
M1_CGATGT_L001_R1_001 (paired) merged trimmed contig 5904	2.261	0.011	18.142	8.024	Q9FVW4	rent3_arath ame: full=regulator of nonsense transcripts upf3 ame: full=nonsense mrna reducing factor upf3 ame: full=up-frameshift suppressor 3 homolog short= pf3	0042742 // defense response to bacterium (GO_REF:nd [ND]) /// 0000184 // nuclear-transcribed mRNA catabolic process, nonsense-mediated decay (GO_REF:nd [ND])	0005730 // nucleolus (GO_REF:nd [ND])
M1_CGATGT_L001_R1_001 (paired) merged trimmed contig 6578	2.254	0.028	48.25	21.409	Q9LFP7	y5158_arath ame: full=probable receptor-like protein kinase at5g15080		0005886 // plasma membrane (GO_REF:nd [ND])	0016301 // kinase activity (GO_REF:nd [ND])
M1_CGATGT_L001_R1_001 (paired) merged trimmed contig 9136	2.251	0.000485	17.015	7.56	Q93XM7	mcat_arath ame: full=mitochondrial carnitine acylcarnitine carrier-like protein ame: full=carnitine acylcarnitine translocase-like protein short=cac-like protein ame: full=protein a bout de souffle	0015822 // ornithine transport (GO_REF:nd [ND]) /// 0006839 // mitochondrial transport (GO_REF:nd [ND])	0009507 // chloroplast (GO_REF:nd [ND]) /// 0005743 // mitochondrial inner membrane (GO_REF:nd [ND])
M1_CGATGT_L001_R1_001 (paired) merged trimmed contig 2868	2.249	0.031	59.444	26.434	Q58G01	lhwl3_arath ame: full=transcription factor bhlh155 ame: full=bhlh transcription factor gamma short=bhlh gamma ame: full=basic helix-loop-helix protein 155 short= 155 short=bhlh 155 ame: full=lonesome highway-like protein 3 ame: full=bhlh transcription factor bhlh155	0006355 // regulation of transcription, DNA-dependent (GO_REF:nd [ND])	0005634 // nucleus (GO_REF:nd [ND]) /// 0005739 // mitochondrion (GO_REF:nd [ND])	0003700 // sequence-specific DNA binding transcription factor activity (GO_REF:nd [ND])
M1_CGATGT_L001_R1_001 (paired) merged trimmed contig 1284	2.246	0.0002175	45.689	20.345	Q652P4	cpsf2_orysj ame: full=cleavage and polyadenylation specificity factor subunit 2 ame: full=cleavage and polyadenylation specificity factor 100 kda subunit short=cpsf 100 kda subunit	0006379 // mRNA cleavage (GO_REF:nd [ND]) /// 0016569 // covalent chromatin modification (GO_REF:nd [ND]) /// 0010388 // cullin deneddylation (GO_REF:nd [ND]) /// 0006306 // DNA methylation (GO_REF:nd [ND]) /// 0035196 // production of miRNAs involved in gene silencing by miRNA (GO_REF:nd [ND]) /// 0007267 // cell-cell signaling (GO_REF:nd [ND]) /// 0009640 // photomorphogenesis (GO_REF:nd [ND]) …	0009506 // plasmodesma (GO_REF:nd [ND]) /// 0005847 // mRNA cleavage and polyadenylation specificity factor complex (GO_REF:nd [ND])	0003677 // DNA binding (GO_REF:nd [ND]) /// 0016787 // hydrolase activity (GO_REF:nd [ND]) /// 0003723 // RNA binding (GO_REF:nd [ND])
M1_CGATGT_L001_R1_001 (paired) merged trimmed contig 3616	2.217	0.003873	70.627	31.855	Q94AI7	tpl_arath ame: full=protein topless ame: full=wus-interacting protein 1	0010072 // primary shoot apical meristem specification (GO_REF:nd [ND]) /// 0009733 // response to auxin stimulus (GO_REF:nd [ND]) /// 0010051 // xylem and phloem pattern formation (GO_REF:nd [ND]) /// 0045892 // negative regulation of transcription, DNA-dependent (GO_REF:nd [ND]) /// 0009867 // jasmonic acid mediated signaling pathway (GO_REF:nd [ND])	0005829 // cytosol (GO_REF:nd [ND]) /// 0005634 // nucleus (GO_REF:nd [ND])	0042803 // protein homodimerization activity (GO_REF:nd [ND])
M1_CGATGT_L001_R1_001 (paired) merged trimmed contig 1596	2.205	0.004019	11.87	5.384	Q43716	ufog_pethy ame: full=anthocyanidin 3-o-glucosyltransferase ame: full=anthocyanin rhamnosyl transferase ame: full=flavonol 3-o-glucosyltransferase ame: full=udp-glucose flavonoid 3-o-glucosyltransferase			0016740 // transferase activity (GO_REF:nd [ND])
M1_CGATGT_L001_R1_001 (paired) merged trimmed contig 7598	2.205	0.001038	43.969	19.942	Q6P642	dnjb6_xentr ame: full= homolog subfamily b member 6		0044424 // intracellular part (GO_REF:nd [ND])
M1_CGATGT_L001_R1_001 (paired) merged trimmed contig 3434	2.193	0.000288	61.581	28.085	Q9FN67	y5133_arath ame: full=btb poz domain-containing protein at5g41330		0016020 // membrane (GO_REF:nd [ND]) /// 0044464 // cell part (GO_REF:nd [ND])
M1_CGATGT_L001_R1_001 (paired) merged trimmed contig 10108	2.181	0.007576	20.519	9.407	Q9M9W3	pp19_arath ame: full=serine threonine-protein phosphatase pp1 isozyme 9	0010200 // response to chitin (GO_REF:nd [ND]) /// 0035556 // intracellular signal transduction (GO_REF:nd [ND]) /// 0030968 // endoplasmic reticulum unfolded protein response (GO_REF:nd [ND]) /// 0009738 // abscisic acid mediated signaling pathway (GO_REF:nd [ND])	0005737 // cytoplasm (GO_REF:nd [ND])	0004722 // protein serine/threonine phosphatase activity (GO_REF:nd [ND])
M1_CGATGT_L001_R1_001 (paired) merged trimmed contig 17879	2.178	0.021	24.011	11.024	Q9LEB4	rbp45_nicpl ame: full=polyadenylate-binding protein rbp45 short=poly -binding protein rbp45 ame: full=rna-binding protein 45 short= 45		0005634 // nucleus (GO_REF:nd [ND])	0008143 // poly(A) RNA binding (GO_REF:nd [ND])
M1_CGATGT_L001_R1_001 (paired) merged trimmed contig 5931	2.177	0.002074	11.45	5.259	O73787	gcp3_xenla ame: full=gamma-tubulin complex component 3 homolog ame: full=gamma-ring complex protein 109 ame: full=xgrip109 short=x109p		0044424 // intracellular part (GO_REF:nd [ND])
M1_CGATGT_L001_R1_001 (paired) merged trimmed contig 8279	2.173	0.003976	180.45	83.028	Q6H754	sap5_orysj ame: full=zinc finger a20 and an1 domain-containing stress-associated protein 5 short= 5			0005488 // binding (GO_REF:nd [ND])
M1_CGATGT_L001_R1_001 (paired) merged trimmed contig 757	2.169	0.00681	11.508	5.306	Q5MAU8	ppa27_arath ame: full=probable inactive purple acid phosphatase 27 flags: precursor		0005576 // extracellular region (GO_REF:nd [ND])	0003993 // acid phosphatase activity (GO_REF:nd [ND]) /// 0004722 // protein serine/threonine phosphatase activity (GO_REF:nd [ND])
M1_CGATGT_L001_R1_001 (paired) merged trimmed contig 2384	2.162	0.002734	10.952	5.065	F4I4P3	med23_arath ame: full=mediator of rna polymerase ii transcription subunit 23	0006487 // protein N-linked glycosylation (GO_REF:nd [ND]) /// 0010413 // glucuronoxylan metabolic process (GO_REF:nd [ND]) /// 0045492 // xylan biosynthetic process (GO_REF:nd [ND])	0005634 // nucleus (GO_REF:nd [ND])
M1_CGATGT_L001_R1_001 (paired) merged trimmed contig 25482	2.16	0.006352	13.646	6.318	Q9SX85	sec3a_arath ame: full=exocyst complex component sec3a		0005829 // cytosol (GO_REF:nd [ND]) /// 0000145 // exocyst (GO_REF:nd [ND]) /// 0005886 // plasma membrane (GO_REF:nd [ND])
M1_CGATGT_L001_R1_001 (paired) merged trimmed contig 1125	2.157	0.004039	48.926	22.686	Q10SX6	acr22_orysj ame: full=arsenate reductase short= ame: full=dual specificity phosphatase ame: full=sulfurtransferase 21 short= tr21	0006464 // cellular protein modification process (GO_REF:nd [ND]) /// 0016311 // dephosphorylation (GO_REF:nd [ND])	0005739 // mitochondrion (GO_REF:nd [ND])	0016791 // phosphatase activity (GO_REF:nd [ND]) /// 0008794 // arsenate reductase (glutaredoxin) activity (GO_REF:nd [ND])
M1_CGATGT_L001_R1_001 (paired) merged trimmed contig 2584	2.14	0.011	13.867	6.478	Q9EQH4	taf8_mouse ame: full=transcription initiation factor tfiid subunit 8 ame: full=protein taube nuss ame: full=tbp-associated factor 8	0032502 // developmental process (GO_REF:nd [ND]) /// 0009987 // cellular process (GO_REF:nd [ND]) /// 0044699 // single-organism process (GO_REF:nd [ND])
M1_CGATGT_L001_R1_001 (paired) merged trimmed contig 5714	2.138	0.012	11.047	5.168	Q8R5G2	mutyh_rat ame: full=a g-specific adenine dna glycosylase ame: full= homolog short=rmyh	0006979 // response to oxidative stress (GO_REF:nd [ND])	0005634 // nucleus (GO_REF:nd [ND]) /// 0005739 // mitochondrion (GO_REF:nd [ND])	0032407 // MutSalpha complex binding (GO_REF:nd [ND]) /// 0019104 // DNA N-glycosylase activity (GO_REF:nd [ND]) /// 0032408 // MutSbeta complex binding (GO_REF:nd [ND]) /// 0032405 // MutLalpha complex binding (GO_REF:nd [ND]) /// 0032406 // MutLbeta complex binding (GO_REF:nd [ND])
M1_CGATGT_L001_R1_001 (paired) merged trimmed contig 2738	2.137	0.004061	10.052	4.704	Q9M1K5	zdh13_arath ame: full=probable s-acyltransferase at3g56930 ame: full=probable palmitoyltransferase at3g56930 ame: full=zinc finger dhhc domain-containing protein at3g56930		0005886 // plasma membrane (GO_REF:nd [ND])
M1_CGATGT_L001_R1_001 (paired) merged trimmed contig 971	2.123	0.003612	101.928	48.013	P93257	mtdh_mescr ame: full=probable mannitol dehydrogenase ame: full=nad-dependent mannitol dehydrogenase	0055114 // oxidation-reduction process (GO_REF:nd [ND])		0046029 // mannitol dehydrogenase activity (GO_REF:nd [ND]) /// 0008270 // zinc ion binding (GO_REF:nd [ND])
M1_CGATGT_L001_R1_001 (paired) merged trimmed contig 8935	2.122	0.0004945	39.673	18.692	Q8L836	ma657_arath ame: full=65-kda microtubule-associated protein 7 short= 65-7	0048438 // floral whorl development (GO_REF:nd [ND]) /// 0010267 // production of ta-siRNAs involved in RNA interference (GO_REF:nd [ND]) /// 0048439 // flower morphogenesis (GO_REF:nd [ND]) /// 0009616 // virus induced gene silencing (GO_REF:nd [ND]) /// 0035196 // production of miRNAs involved in gene silencing by miRNA (GO_REF:nd [ND]) /// 0007267 // cell-cell signaling (GO_REF:nd [ND]) /// 00…	0005634 // nucleus (GO_REF:nd [ND])
M1_CGATGT_L001_R1_001 (paired) merged trimmed contig 10783	2.115	0.045	16.3	7.709	Q38853	str15_arath ame: full=rhodanese-like domain-containing protein chloroplastic ame: full=protein dark inducible 1 ame: full=senescence-associated protein 1 short= 1 ame: full=sulfurtransferase 15 short= tr15 flags: precursor	0009753 // response to jasmonic acid stimulus (GO_REF:nd [ND]) /// 0009750 // response to fructose stimulus (GO_REF:nd [ND]) /// 0009744 // response to sucrose stimulus (GO_REF:nd [ND]) /// 0006388 // tRNA splicing, via endonucleolytic cleavage and ligation (GO_REF:nd [ND]) /// 0006979 // response to oxidative stress (GO_REF:nd [ND]) /// 0009611 // response to wounding (GO_REF:nd [ND]) /// 000756…	0000214 // tRNA-intron endonuclease complex (GO_REF:nd [ND]) /// 0009507 // chloroplast (GO_REF:nd [ND])	0000213 // tRNA-intron endonuclease activity (GO_REF:nd [ND])
M1_CGATGT_L001_R1_001 (paired) merged trimmed contig 12133	2.111	0.008663	13.807	6.541	Q93YN9	ippk_arath ame: full=inositol-pentakisphosphate 2-kinase ame: full=inositol- -pentakisphosphate 2-kinase ame: full=ins( )p5 2-kinase short= 1 short= 5 2-kinase	0042742 // defense response to bacterium (GO_REF:nd [ND]) /// 0010264 // myo-inositol hexakisphosphate biosynthetic process (GO_REF:nd [ND]) /// 0051607 // defense response to virus (GO_REF:nd [ND]) /// 0030643 // cellular phosphate ion homeostasis (GO_REF:nd [ND]) /// 0050832 // defense response to fungus (GO_REF:nd [ND])		0035299 // inositol pentakisphosphate 2-kinase activity (GO_REF:nd [ND]) /// 0032942 // inositol tetrakisphosphate 2-kinase activity (GO_REF:nd [ND])
M1_CGATGT_L001_R1_001 (paired) merged trimmed contig 8581	2.105	0.041	55.39	26.309	Q0DKP3	tir1a_orysj ame: full=transport inhibitor response 1-like protein os05g0150500 short=tir1-like protein	0016036 // cellular response to phosphate starvation (GO_REF:nd [ND]) /// 0010311 // lateral root formation (GO_REF:nd [ND]) /// 0048589 // developmental growth (GO_REF:nd [ND]) /// 0010152 // pollen maturation (GO_REF:nd [ND]) /// 0002237 // response to molecule of bacterial origin (GO_REF:nd [ND]) /// 0009734 // auxin mediated signaling pathway (GO_REF:nd [ND]) /// 0048443 // stamen development…	0043224 // nuclear SCF ubiquitin ligase complex (GO_REF:nd [ND])	0010011 // auxin binding (GO_REF:nd [ND]) /// 0000822 // inositol hexakisphosphate binding (GO_REF:nd [ND])
M1_CGATGT_L001_R1_001 (paired) merged trimmed contig 8286	2.103	0.001106	25.295	12.03	Q69XJ0	spx1_orysj ame: full=spx domain-containing protein 1 ame: full=protein spx domain gene 1 short= 1	0070417 // cellular response to cold (GO_REF:nd [ND]) /// 0080040 // positive regulation of cellular response to phosphate starvation (GO_REF:nd [ND])	0005634 // nucleus (GO_REF:nd [ND])
M1_CGATGT_L001_R1_001 (paired) merged trimmed contig 6881	2.097	0.03	14.333	6.836	Q9M0Y3	ent3_arath ame: full=equilibrative nucleotide transporter 3 short= 3 ame: full=nucleoside transporter ent3 ame: full=protein fluorouridine resistant 1	0015864 // pyrimidine nucleoside transport (GO_REF:nd [ND])	0005886 // plasma membrane (GO_REF:nd [ND])	0005337 // nucleoside transmembrane transporter activity (GO_REF:nd [ND])
M1_CGATGT_L001_R1_001 (paired) merged trimmed contig 12023	2.096	0.005592	55.041	26.264	Q9LKH3	sut1_orysi ame: full=sucrose transport protein sut1 ame: full=sucrose permease 1 ame: full=sucrose transporter 1 short= 1 ame: full=sucrose-proton symporter 1	0005985 // sucrose metabolic process (GO_REF:nd [ND]) /// 0015768 // maltose transport (GO_REF:nd [ND]) /// 0042948 // salicin transport (GO_REF:nd [ND]) /// 0015770 // sucrose transport (GO_REF:nd [ND]) /// 0009846 // pollen germination (GO_REF:nd [ND])	0016023 // cytoplasmic membrane-bounded vesicle (GO_REF:nd [ND]) /// 0005887 // integral to plasma membrane (GO_REF:nd [ND])	0005364 // maltose:hydrogen symporter activity (GO_REF:nd [ND]) /// 0042950 // salicin transmembrane transporter activity (GO_REF:nd [ND]) /// 0008506 // sucrose:hydrogen symporter activity (GO_REF:nd [ND])
M1_CGATGT_L001_R1_001 (paired) merged trimmed contig 15238	2.093	0.001059	25.457	12.164	O23732	gshb_braju ame: full=glutathione chloroplastic short=gsh synthetase short=gsh-s short=glutathione synthase flags: precursor	0006750 // glutathione biosynthetic process (GO_REF:nd [ND])	0009507 // chloroplast (GO_REF:nd [ND])	0043295 // glutathione binding (GO_REF:nd [ND]) /// 0042803 // protein homodimerization activity (GO_REF:nd [ND]) /// 0005524 // ATP binding (GO_REF:nd [ND]) /// 0000287 // magnesium ion binding (GO_REF:nd [ND]) /// 0004363 // glutathione synthase activity (GO_REF:nd [ND])
M1_CGATGT_L001_R1_001 (paired) merged trimmed contig 20604	2.073	0.009248	710.686	342.897	Q9SFE4	erf12_arath ame: full=ethylene-responsive transcription factor erf012	0009741 // response to brassinosteroid stimulus (GO_REF:nd [ND]) /// 0009753 // response to jasmonic acid stimulus (GO_REF:nd [ND]) /// 0071497 // cellular response to freezing (GO_REF:nd [ND]) /// 0009751 // response to salicylic acid stimulus (GO_REF:nd [ND]) /// 0034605 // cellular response to heat (GO_REF:nd [ND]) /// 0045893 // positive regulation of transcription, DNA-dependent (GO_REF:nd […	0005634 // nucleus (GO_REF:nd [ND])	0003677 // DNA binding (GO_REF:nd [ND]) /// 0003700 // sequence-specific DNA binding transcription factor activity (GO_REF:nd [ND])
M1_CGATGT_L001_R1_001 (paired) merged trimmed contig 5292	2.061	0.001305	14.439	7.005	Q6NPP4	cmta2_arath ame: full=calmodulin-binding transcription activator 2 ame: full=ethylene-induced calmodulin-binding protein c short= 66 short= ame: full=signal-responsive protein 4	0009409 // response to cold (GO_REF:nd [ND]) /// 0006355 // regulation of transcription, DNA-dependent (GO_REF:nd [ND])	0005634 // nucleus (GO_REF:nd [ND])	0005516 // calmodulin binding (GO_REF:nd [ND])
M1_CGATGT_L001_R1_001 (paired) merged trimmed contig 1614	2.06	0.015	119.002	57.758	Q05001	ncpr_catro ame: full=nadph--cytochrome p450 reductase short=cpr short=p450r	0055114 // oxidation-reduction process (GO_REF:nd [ND])	0005789 // endoplasmic reticulum membrane (GO_REF:nd [ND])	0003958 // NADPH-hemoprotein reductase activity (GO_REF:nd [ND]) /// 0005506 // iron ion binding (GO_REF:nd [ND]) /// 0010181 // FMN binding (GO_REF:nd [ND])
M1_CGATGT_L001_R1_001 (paired) merged trimmed contig 3858	2.051	0.027	73.635	35.898	Q2QN36	p2c78_orysj ame: full=probable protein phosphatase 2c 78 short= 2c78	0006470 // protein dephosphorylation (GO_REF:nd [ND])	0005739 // mitochondrion (GO_REF:nd [ND])	0046872 // metal ion binding (GO_REF:nd [ND]) /// 0004722 // protein serine/threonine phosphatase activity (GO_REF:nd [ND])
M1_CGATGT_L001_R1_001 (paired) merged trimmed contig 1843	2.044	0.006759	16.494	8.07	O00566	mpp10_human ame: full=u3 small nucleolar ribonucleoprotein protein mpp10 ame: full=m phase phosphoprotein 10	0006396 // RNA processing (GO_REF:nd [ND]) /// 0010923 // negative regulation of phosphatase activity (GO_REF:nd [ND])	0005730 // nucleolus (GO_REF:nd [ND])	0005515 // protein binding (GO_REF:nd [ND])
M1_CGATGT_L001_R1_001 (paired) merged trimmed contig 3348	2.036	0.023	27.495	13.507	Q651X6	csle6_orysj ame: full=cellulose synthase-like protein e6 ame: full= sle6		0005794 // Golgi apparatus (GO_REF:nd [ND]) /// 0016020 // membrane (GO_REF:nd [ND]) /// 0005739 // mitochondrion (GO_REF:nd [ND])	0016757 // transferase activity, transferring glycosyl groups (GO_REF:nd [ND])
M1_CGATGT_L001_R1_001 (paired) merged trimmed contig 759	2.022	0.013	10.504	5.194	O04309	mb31_arath ame: full=myrosinase-binding at3g16470	0006950 // response to stress (GO_REF:nd [ND])	0043231 // intracellular membrane-bounded organelle (GO_REF:nd [ND]) /// 0005737 // cytoplasm (GO_REF:nd [ND])
M1_CGATGT_L001_R1_001 (paired) merged trimmed contig 6491	2.019	0.012	60.503	29.968	A2A1A0	ncs1_copja ame: full=s-norcoclaurine synthase 1 short= 1			0003824 // catalytic activity (GO_REF:nd [ND])
M1_CGATGT_L001_R1_001 (paired) merged trimmed contig 1730	2.015	0.024	29.19	14.487	Q9SR77	hbpl1_arath ame: full=heme-binding-like protein chloroplastic flags: precursor		0044434 // chloroplast part (GO_REF:nd [ND])
M1_CGATGT_L001_R1_001 (paired) merged trimmed contig 3106	2.01	0.002192	104.664	52.084	F4KFC7	md26c_arath ame: full=probable mediator of rna polymerase ii transcription subunit 26c		0005829 // cytosol (GO_REF:nd [ND])
M1_CGATGT_L001_R1_001 (paired) merged trimmed contig 8564	2.005	0.044	25.912	12.922	Q9FFT9	rh32_arath ame: full=dead-box atp-dependent rna helicase 32	0006606 // protein import into nucleus (GO_REF:nd [ND])	0005730 // nucleolus (GO_REF:nd [ND])	0008026 // ATP-dependent helicase activity (GO_REF:nd [ND])
M1_CGATGT_L001_R1_001 (paired) merged trimmed contig 5717	1.991	0.026	61.401	30.84	Q01899	hsp7m_phavu ame: full=heat shock 70 kda mitochondrial flags: precursor	0006457 // protein folding (GO_REF:nd [ND]) /// 0006950 // response to stress (GO_REF:nd [ND])	0005739 // mitochondrion (GO_REF:nd [ND])	0005524 // ATP binding (GO_REF:nd [ND]) /// 0051082 // unfolded protein binding (GO_REF:nd [ND])
M1_CGATGT_L001_R1_001 (paired) merged trimmed contig 6174	1.987	0.026	21.34	10.742	Q68EH9	crbn_danre ame: full=protein cereblon short=zcrbn	0044767 // single-organism developmental process (GO_REF:nd [ND]) /// 0048856 // anatomical structure development (GO_REF:nd [ND]) /// 0007275 // multicellular organismal development (GO_REF:nd [ND])	0044424 // intracellular part (GO_REF:nd [ND])
M1_CGATGT_L001_R1_001 (paired) merged trimmed contig 9352	1.987	0.013	14.999	7.55	P93002	npr1_arath ame: full=regulatory protein npr1 ame: full=btb poz domain-containing protein npr1 ame: full=non-inducible immunity protein 1 short=nim1 ame: full=nonexpresser of pr genes 1 ame: full=salicylic acid insensitive 1 short=sai1	0010112 // regulation of systemic acquired resistance (GO_REF:nd [ND]) /// 2000022 // regulation of jasmonic acid mediated signaling pathway (GO_REF:nd [ND]) /// 0006944 // cellular membrane fusion (GO_REF:nd [ND]) /// 0043069 // negative regulation of programmed cell death (GO_REF:nd [ND]) /// 0009625 // response to insect (GO_REF:nd [ND]) /// 0000165 // MAPK cascade (GO_REF:nd [ND]) /// 0009697…	0005634 // nucleus (GO_REF:nd [ND]) /// 0005737 // cytoplasm (GO_REF:nd [ND])	0005515 // protein binding (GO_REF:nd [ND])
M1_CGATGT_L001_R1_001 (paired) merged trimmed contig 2626	1.987	0.005545	14.398	7.247	P09122	dpo3x_bacsu ame: full=dna polymerase iii subunit gamma tau			0005488 // binding (GO_REF:nd [ND])
M1_CGATGT_L001_R1_001 (paired) merged trimmed contig 19412	1.985	0.004747	26.065	13.13	Q9C7F7	ugpi5_arath ame: full=uncharacterized gpi-anchored protein at1g27950 flags: precursor		0031225 // anchored to membrane (GO_REF:nd [ND]) /// 0005886 // plasma membrane (GO_REF:nd [ND])
M1_CGATGT_L001_R1_001 (paired) merged trimmed contig 15909	1.98	0.011	62.187	31.406	Q9ASS4	y5838_arath ame: full=probably inactive leucine-rich repeat receptor-like protein kinase at5g48380 flags: precursor	0009863 // salicylic acid mediated signaling pathway (GO_REF:nd [ND]) /// 0042742 // defense response to bacterium (GO_REF:nd [ND]) /// 0009627 // systemic acquired resistance (GO_REF:nd [ND]) /// 0060548 // negative regulation of cell death (GO_REF:nd [ND]) /// 0009697 // salicylic acid biosynthetic process (GO_REF:nd [ND]) /// 0031348 // negative regulation of defense response (GO_REF:nd [ND])	0009506 // plasmodesma (GO_REF:nd [ND]) /// 0005886 // plasma membrane (GO_REF:nd [ND])	0033612 // receptor serine/threonine kinase binding (GO_REF:nd [ND]) /// 0004672 // protein kinase activity (GO_REF:nd [ND])
M1_CGATGT_L001_R1_001 (paired) merged trimmed contig 16473	1.977	0.021	13.719	6.938	Q8H1U5	apc2_arath ame: full=anaphase-promoting complex subunit 2 ame: full=cyclosome subunit 2	0050794 // regulation of cellular process (GO_REF:nd [ND]) /// 0070918 // production of small RNA involved in gene silencing by RNA (GO_REF:nd [ND]) /// 0051640 // organelle localization (GO_REF:nd [ND]) /// 0009561 // megagametogenesis (GO_REF:nd [ND]) /// 0015867 // ATP transport (GO_REF:nd [ND]) /// 0035194 // posttranscriptional gene silencing by RNA (GO_REF:nd [ND])	0005634 // nucleus (GO_REF:nd [ND]) /// 0005819 // spindle (GO_REF:nd [ND]) /// 0005739 // mitochondrion (GO_REF:nd [ND])	0005509 // calcium ion binding (GO_REF:nd [ND]) /// 0005515 // protein binding (GO_REF:nd [ND])
M1_CGATGT_L001_R1_001 (paired) merged trimmed contig 2802	1.976	0.003819	25.963	13.138	Q9CA40	nudt1_arath ame: full=nudix hydrolase 1 short= 1 ame: full= -dihydro-8-oxoguanine-triphosphatase ame: full=8-oxo-dgtp diphosphatase short=8-oxo-dgtpase ame: full=dihydroneopterin triphosphate pyrophosphohydrolase short=dhntp pyrophosphohydrolase ame: full=nadh pyrophosphatase	0006974 // response to DNA damage stimulus (GO_REF:nd [ND])	0005829 // cytosol (GO_REF:nd [ND])	0019177 // dihydroneopterin triphosphate pyrophosphohydrolase activity (GO_REF:nd [ND]) /// 0008413 // 8-oxo-7,8-dihydroguanosine triphosphate pyrophosphatase activity (GO_REF:nd [ND])
M1_CGATGT_L001_R1_001 (paired) merged trimmed contig 7499	1.975	0.033	187.097	94.738	O54922	exoc7_rat ame: full=exocyst complex component 7 ame: full=exocyst complex component exo70 short=rexo70		0044464 // cell part (GO_REF:nd [ND])
M1_CGATGT_L001_R1_001 (paired) merged trimmed contig 6182	1.975	0.012	59.423	30.085	Q9ZWA6	mgp_arath ame: full=zinc finger protein magpie	0006355 // regulation of transcription, DNA-dependent (GO_REF:nd [ND])	0005634 // nucleus (GO_REF:nd [ND])	0005515 // protein binding (GO_REF:nd [ND]) /// 0003676 // nucleic acid binding (GO_REF:nd [ND]) /// 0003700 // sequence-specific DNA binding transcription factor activity (GO_REF:nd [ND]) /// 0008270 // zinc ion binding (GO_REF:nd [ND])
M1_CGATGT_L001_R1_001 (paired) merged trimmed contig 3062	1.971	0.005592	355.684	180.456	Q9SJ56	blh1_arath ame: full=bel1-like homeodomain protein 1 short=bel1-like protein 1 ame: full=protein embryo sac development arrest 29	1901576 // organic substance biosynthetic process (GO_REF:nd [ND]) /// 0010197 // polar nucleus fusion (GO_REF:nd [ND]) /// 0071310 // cellular response to organic substance (GO_REF:nd [ND]) /// 0010201 // response to continuous far red light stimulus by the high-irradiance response system (GO_REF:nd [ND]) /// 0009737 // response to abscisic acid stimulus (GO_REF:nd [ND]) /// 0044238 // primary m…	0005634 // nucleus (GO_REF:nd [ND]) /// 0005737 // cytoplasm (GO_REF:nd [ND])	0003677 // DNA binding (GO_REF:nd [ND]) /// 0042803 // protein homodimerization activity (GO_REF:nd [ND]) /// 0046982 // protein heterodimerization activity (GO_REF:nd [ND])
M1_CGATGT_L001_R1_001 (paired) merged trimmed contig 7336	1.958	0.033	11.712	5.983	Q96328	sac8_arath ame: full=phosphoinositide phosphatase sac8 short= 8 ame: full=protein suppressor of actin 1a short= 1a ame: full=protein suppressor of actin 8 ame: full= transmembrane protein g5p short= 5 ame: full=sac domain protein 8 ame: full=sac1-like protein 1a	0046855 // inositol phosphate dephosphorylation (GO_REF:nd [ND]) /// 0032957 // inositol trisphosphate metabolic process (GO_REF:nd [ND])	0005783 // endoplasmic reticulum (GO_REF:nd [ND])	0004439 // phosphatidylinositol-4,5-bisphosphate 5-phosphatase activity (GO_REF:nd [ND])
M1_CGATGT_L001_R1_001 (paired) merged trimmed contig 4384	1.956	0.006021	38.473	19.669	Q8GWL2	lor7_arath ame: full=protein lurp-one-related 7		0005886 // plasma membrane (GO_REF:nd [ND])
M1_CGATGT_L001_R1_001 (paired) merged trimmed contig 8327	1.955	0.0004487	19.303	9.876	Q9SGN6	nsl1_arath ame: full=macpf domain-containing protein nsl1 ame: full=protein necrotic spotted lesions 1 short=protein nsl1	0009595 // detection of biotic stimulus (GO_REF:nd [ND]) /// 0006944 // cellular membrane fusion (GO_REF:nd [ND]) /// 0043069 // negative regulation of programmed cell death (GO_REF:nd [ND]) /// 0000165 // MAPK cascade (GO_REF:nd [ND]) /// 0009697 // salicylic acid biosynthetic process (GO_REF:nd [ND]) /// 0010200 // response to chitin (GO_REF:nd [ND]) /// 0043269 // regulation of ion transport (…	0005634 // nucleus (GO_REF:nd [ND])
M1_CGATGT_L001_R1_001 (paired) merged trimmed contig 9644	1.952	0.0085	26.501	13.577	O22941	pxm16_arath ame: full=zinc- peroxisomal ame: full=peroxisomal m16 protease	0006508 // proteolysis (GO_REF:nd [ND])	0005737 // cytoplasm (GO_REF:nd [ND])	0004222 // metalloendopeptidase activity (GO_REF:nd [ND])
M1_CGATGT_L001_R1_001 (paired) merged trimmed contig 7532	1.95	0.01	18.354	9.415	Q9LTC0	y5707_arath ame: full=probable receptor-like protein kinase at5g47070	0009627 // systemic acquired resistance (GO_REF:nd [ND]) /// 0009697 // salicylic acid biosynthetic process (GO_REF:nd [ND])	0005886 // plasma membrane (GO_REF:nd [ND])	0016301 // kinase activity (GO_REF:nd [ND])
M1_CGATGT_L001_R1_001 (paired) merged trimmed contig 9397	1.947	0.011	290.896	149.442	P48534	apx1_pea ame: full=l-ascorbate cytosolic short=ap ame: full= x01	0055114 // oxidation-reduction process (GO_REF:nd [ND]) /// 0042744 // hydrogen peroxide catabolic process (GO_REF:nd [ND])	0005737 // cytoplasm (GO_REF:nd [ND])	0020037 // heme binding (GO_REF:nd [ND]) /// 0046872 // metal ion binding (GO_REF:nd [ND]) /// 0016688 // L-ascorbate peroxidase activity (GO_REF:nd [ND])
M1_CGATGT_L001_R1_001 (paired) merged trimmed contig 961	1.947	0.004127	12.86	6.605	Q9ASS7	caat2_arath ame: full=cationic amino acid transporter vacuolar	0016558 // protein import into peroxisome matrix (GO_REF:nd [ND]) /// 0016036 // cellular response to phosphate starvation (GO_REF:nd [ND]) /// 0009970 // cellular response to sulfate starvation (GO_REF:nd [ND]) /// 0009409 // response to cold (GO_REF:nd [ND]) /// 0005982 // starch metabolic process (GO_REF:nd [ND]) /// 0006995 // cellular response to nitrogen starvation (GO_REF:nd [ND]) /// 0006…	0005777 // peroxisome (GO_REF:nd [ND]) /// 0005634 // nucleus (GO_REF:nd [ND]) /// 0010319 // stromule (GO_REF:nd [ND]) /// 0022626 // cytosolic ribosome (GO_REF:nd [ND]) /// 0005739 // mitochondrion (GO_REF:nd [ND]) /// 0009507 // chloroplast (GO_REF:nd [ND]) /// 0009705 // plant-type vacuole membrane (GO_REF:nd [ND])	0005515 // protein binding (GO_REF:nd [ND]) /// 0004096 // catalase activity (GO_REF:nd [ND]) /// 0050897 // cobalt ion binding (GO_REF:nd [ND])
M1_CGATGT_L001_R1_001 (paired) merged trimmed contig 13424	1.946	0.044	72.244	37.13	Q7GCL7	nac74_orysj ame: full=nac domain-containing protein 74 short=onac074	0006355 // regulation of transcription, DNA-dependent (GO_REF:nd [ND])	0005634 // nucleus (GO_REF:nd [ND])	0003677 // DNA binding (GO_REF:nd [ND])
M1_CGATGT_L001_R1_001 (paired) merged trimmed contig 14048	1.946	0.02	67.828	34.857	Q06548	apk1a_arath ame: full=protein kinase chloroplastic flags: precursor		0005886 // plasma membrane (GO_REF:nd [ND]) /// 0009507 // chloroplast (GO_REF:nd [ND])	0004674 // protein serine/threonine kinase activity (GO_REF:nd [ND])
M1_CGATGT_L001_R1_001 (paired) merged trimmed contig 13017	1.939	0.008367	81.026	41.787	Q943I6	stop1_orysj ame: full=zinc finger protein stop1 homolog ame: full=protein stop1 homolog		0005634 // nucleus (GO_REF:nd [ND])
M1_CGATGT_L001_R1_001 (paired) merged trimmed contig 18048	1.93	0.014	11.984	6.209	Q9C5S1	mkp1_arath ame: full=protein-tyrosine-phosphatase mkp1 ame: full=mitogen-activated protein kinase phosphatase 1 short= 1	0009409 // response to cold (GO_REF:nd [ND]) /// 0035556 // intracellular signal transduction (GO_REF:nd [ND]) /// 0010224 // response to UV-B (GO_REF:nd [ND]) /// 0048481 // ovule development (GO_REF:nd [ND]) /// 0009651 // response to salt stress (GO_REF:nd [ND]) /// 0006487 // protein N-linked glycosylation (GO_REF:nd [ND]) /// 0006888 // ER to Golgi vesicle-mediated transport (GO_REF:nd [ND])…	0005829 // cytosol (GO_REF:nd [ND]) /// 0005634 // nucleus (GO_REF:nd [ND])	0017017 // MAP kinase tyrosine/serine/threonine phosphatase activity (GO_REF:nd [ND])
M1_CGATGT_L001_R1_001 (paired) merged trimmed contig 4255	1.925	0.023	23.119	12.011	P98205	ala2_arath ame: full=phospholipid-transporting atpase 2 short= 2 ame: full=aminophospholipid atpase 2 ame: full=aminophospholipid flippase 2		0005634 // nucleus (GO_REF:nd [ND]) /// 0009506 // plasmodesma (GO_REF:nd [ND]) /// 0005794 // Golgi apparatus (GO_REF:nd [ND]) /// 0005802 // trans-Golgi network (GO_REF:nd [ND]) /// 0005768 // endosome (GO_REF:nd [ND])	0015662 // ATPase activity, coupled to transmembrane movement of ions, phosphorylative mechanism (GO_REF:nd [ND])
M1_CGATGT_L001_R1_001 (paired) merged trimmed contig 8687	1.924	0.0008934	16.172	8.407	B2GDT8	trua_lacf3 ame: full=trna pseudouridine synthase a ame: full=trna pseudouridine(38-40) synthase ame: full=trna pseudouridylate synthase i ame: full=trna-uridine isomerase i	0009451 // RNA modification (GO_REF:nd [ND])
M1_CGATGT_L001_R1_001 (paired) merged trimmed contig 3834	1.918	0.024	12.791	6.668	Q8VCH8	ubxn4_mouse ame: full=ubx domain-containing protein 4 ame: full=erasin ame: full=ubx domain-containing protein 2		0044424 // intracellular part (GO_REF:nd [ND])
M1_CGATGT_L001_R1_001 (paired) merged trimmed contig 19450	1.916	0.013	21.093	11.006	Q9FDW1	myb44_arath ame: full=transcription factor myb44 ame: full=myb-related protein 44 short= 44 ame: full=myb-related protein r1 short= 1	0010200 // response to chitin (GO_REF:nd [ND]) /// 0009733 // response to auxin stimulus (GO_REF:nd [ND]) /// 0042742 // defense response to bacterium (GO_REF:nd [ND]) /// 0009737 // response to abscisic acid stimulus (GO_REF:nd [ND]) /// 0009739 // response to gibberellin stimulus (GO_REF:nd [ND]) /// 2000022 // regulation of jasmonic acid mediated signaling pathway (GO_REF:nd [ND]) /// 0009651 …	0005634 // nucleus (GO_REF:nd [ND])	0003700 // sequence-specific DNA binding transcription factor activity (GO_REF:nd [ND])
M1_CGATGT_L001_R1_001 (paired) merged trimmed contig 9711	1.915	0.039	11.774	6.148	O80580	mlo15_arath ame: full=mlo-like protein 15 short= lo15	0006952 // defense response (GO_REF:nd [ND]) /// 0048767 // root hair elongation (GO_REF:nd [ND]) /// 0008219 // cell death (GO_REF:nd [ND])	0016021 // integral to membrane (GO_REF:nd [ND])	0005516 // calmodulin binding (GO_REF:nd [ND])
M1_CGATGT_L001_R1_001 (paired) merged trimmed contig 3007	1.91	0.033	39.016	20.423	Q8H102	bh128_arath ame: full=transcription factor bhlh128 ame: full=basic helix-loop-helix protein 128 short= 128 short=bhlh 128 ame: full=transcription factor en 74 ame: full=bhlh transcription factor bhlh128		0044424 // intracellular part (GO_REF:nd [ND])
M1_CGATGT_L001_R1_001 (paired) merged trimmed contig 496	1.909	0.0002859	12.756	6.681	Q9FHK4	Y5519_ARATHRecName: Full=Uncharacterized protein At5g05190	0010200 // response to chitin (GO_REF:nd [ND]) /// 0002237 // response to molecule of bacterial origin (GO_REF:nd [ND]) /// 0002679 // respiratory burst involved in defense response (GO_REF:nd [ND])
M1_CGATGT_L001_R1_001 (paired) merged trimmed contig 9764	1.908	0.007503	18.598	9.748	Q6YXY2	hacl1_orysj ame: full=probable histone acetyltransferase hac-like 1	0044260 // cellular macromolecule metabolic process (GO_REF:nd [ND]) /// 0044238 // primary metabolic process (GO_REF:nd [ND])		0016740 // transferase activity (GO_REF:nd [ND])
M1_CGATGT_L001_R1_001 (paired) merged trimmed contig 14132	1.907	0.022	12.953	6.793	Q6PJP8	dcr1a_human ame: full=dna cross-link repair 1a protein ame: full=snm1 homolog a short=hsnm1 short=hsnm1a		0005730 // nucleolus (GO_REF:nd [ND])
M1_CGATGT_L001_R1_001 (paired) merged trimmed contig 8546	1.9	0.005656	20.293	10.678	Q5XIC4	spg21_rat ame: full=maspardin ame: full=spastic paraplegia 21 autosomal recessive mast syndrome protein homolog		0005737 // cytoplasm (GO_REF:nd [ND])
M1_CGATGT_L001_R1_001 (paired) merged trimmed contig 1800	1.899	0.012	15.618	8.224	Q6NLQ8	xb32_arath ame: full=e3 ubiquitin-protein ligase xbat32 ame: full=ankyrin repeat domain and ring finger-containing protein xbat32 ame: full=protein xb3 homolog 2	0009733 // response to auxin stimulus (GO_REF:nd [ND]) /// 0010311 // lateral root formation (GO_REF:nd [ND]) /// 0010366 // negative regulation of ethylene biosynthetic process (GO_REF:nd [ND]) /// 0051865 // protein autoubiquitination (GO_REF:nd [ND]) /// 0006511 // ubiquitin-dependent protein catabolic process (GO_REF:nd [ND]) /// 0016132 // brassinosteroid biosynthetic process (GO_REF:nd [ND])		0005515 // protein binding (GO_REF:nd [ND]) /// 0004842 // ubiquitin-protein ligase activity (GO_REF:nd [ND]) /// 0008270 // zinc ion binding (GO_REF:nd [ND])
M1_CGATGT_L001_R1_001 (paired) merged trimmed contig 12325	1.896	0.016	33.965	17.91	Q6NQ79	arid4_arath ame: full=at-rich interactive domain-containing protein 4 short=arid domain-containing protein 4		0005622 // intracellular (GO_REF:nd [ND])	0003677 // DNA binding (GO_REF:nd [ND])
M1_CGATGT_L001_R1_001 (paired) merged trimmed contig 12999	1.895	0.031	19.339	10.206	Q9FLX9	nle1_arath ame: full=notchless protein homolog	0009553 // embryo sac development (GO_REF:nd [ND]) /// 0051604 // protein maturation (GO_REF:nd [ND])	0005634 // nucleus (GO_REF:nd [ND]) /// 0080008 // Cul4-RING ubiquitin ligase complex (GO_REF:nd [ND])	0000166 // nucleotide binding (GO_REF:nd [ND])
M1_CGATGT_L001_R1_001 (paired) merged trimmed contig 2696	1.895	0.0006108	14.916	7.87	Q8H186	y3545_arath ame: full=probable receptor-like protein kinase at3g55450 ame: full=bik1-like protein kinase		0005886 // plasma membrane (GO_REF:nd [ND])
M1_CGATGT_L001_R1_001 (paired) merged trimmed contig 7728	1.894	0.018	15.477	8.173	Q9SA77	arae1_arath ame: full=udp-arabinose 4-epimerase 1 ame: full=udp-d-xylose 4-epimerase 1	0009225 // nucleotide-sugar metabolic process (GO_REF:nd [ND]) /// 0035556 // intracellular signal transduction (GO_REF:nd [ND]) /// 0052542 // defense response by callose deposition (GO_REF:nd [ND]) /// 0019567 // arabinose biosynthetic process (GO_REF:nd [ND]) /// 0009832 // plant-type cell wall biogenesis (GO_REF:nd [ND]) /// 0009723 // response to ethylene stimulus (GO_REF:nd [ND]) /// 000973…	0005794 // Golgi apparatus (GO_REF:nd [ND])	0050373 // UDP-arabinose 4-epimerase activity (GO_REF:nd [ND])
M1_CGATGT_L001_R1_001 (paired) merged trimmed contig 5917	1.893	0.002124	10.51	5.552	Q9CR26	vta1_mouse ame: full=vacuolar protein sorting-associated protein vta1 homolog ame: full=skd1-binding protein 1 short=sbp1		0005737 // cytoplasm (GO_REF:nd [ND])	0005515 // protein binding (GO_REF:nd [ND])
M1_CGATGT_L001_R1_001 (paired) merged trimmed contig 5960	1.889	0.001306	12.666	6.705	Q41558	hbp1c_wheat ame: full=transcription factor hbp-1b	0006351 // transcription, DNA-dependent (GO_REF:nd [ND])		0003677 // DNA binding (GO_REF:nd [ND])
M1_CGATGT_L001_R1_001 (paired) merged trimmed contig 4530	1.885	0.001672	41.114	21.811	Q9MAC5	ptbp1_arath ame: full=polypyrimidine tract-binding protein homolog 1	0009845 // seed germination (GO_REF:nd [ND]) /// 0006417 // regulation of translation (GO_REF:nd [ND]) /// 0009846 // pollen germination (GO_REF:nd [ND]) /// 0000381 // regulation of alternative mRNA splicing, via spliceosome (GO_REF:nd [ND])	0005634 // nucleus (GO_REF:nd [ND]) /// 0000932 // cytoplasmic mRNA processing body (GO_REF:nd [ND])	0003723 // RNA binding (GO_REF:nd [ND])
M1_CGATGT_L001_R1_001 (paired) merged trimmed contig 2136	1.879	0.044	28.913	15.391	Q0J3L4	grs10_orysj ame: full=monothiol glutaredoxin-s10	0045454 // cell redox homeostasis (GO_REF:nd [ND])	0009507 // chloroplast (GO_REF:nd [ND])	0046872 // metal ion binding (GO_REF:nd [ND]) /// 0051537 // 2 iron, 2 sulfur cluster binding (GO_REF:nd [ND]) /// 0009055 // electron carrier activity (GO_REF:nd [ND]) /// 0015035 // protein disulfide oxidoreductase activity (GO_REF:nd [ND])
M1_CGATGT_L001_R1_001 (paired) merged trimmed contig 3712	1.879	0.021	13.321	7.091	Q9FN69	gl3_arath ame: full=transcription factor glabra 3 ame: full=basic helix-loop-helix protein 1 short= 6 short= 1 short=bhlh 1 ame: full=protein shapeshifter ame: full=transcription factor en 31 ame: full=bhlh transcription factor bhlh001	0009913 // epidermal cell differentiation (GO_REF:nd [ND]) /// 0001708 // cell fate specification (GO_REF:nd [ND])
M1_CGATGT_L001_R1_001 (paired) merged trimmed contig 4368	1.879	0.012	21.857	11.635	Q3YL57	nhx8_arath ame: full=sodium hydrogen exchanger 8 ame: full=na(+) h(+) exchanger 8 short=nhe-8 ame: full=protein salt overly sensitive 1b	0035725 // sodium ion transmembrane transport (GO_REF:nd [ND]) /// 0010352 // lithium ion export (GO_REF:nd [ND])	0005886 // plasma membrane (GO_REF:nd [ND])	0010348 // lithium:hydrogen antiporter activity (GO_REF:nd [ND]) /// 0015385 // sodium:hydrogen antiporter activity (GO_REF:nd [ND])
M1_CGATGT_L001_R1_001 (paired) merged trimmed contig 3816	1.867	0.023	18.461	9.887	Q8RWY6	clasp_arath ame: full=clip-associated protein short=	0007026 // negative regulation of microtubule depolymerization (GO_REF:nd [ND]) /// 0030243 // cellulose metabolic process (GO_REF:nd [ND]) /// 0048767 // root hair elongation (GO_REF:nd [ND]) /// 0000271 // polysaccharide biosynthetic process (GO_REF:nd [ND]) /// 0043622 // cortical microtubule organization (GO_REF:nd [ND]) /// 0009832 // plant-type cell wall biogenesis (GO_REF:nd [ND]) /// 0071…	0005829 // cytosol (GO_REF:nd [ND]) /// 0005938 // cell cortex (GO_REF:nd [ND]) /// 0009524 // phragmoplast (GO_REF:nd [ND]) /// 0009506 // plasmodesma (GO_REF:nd [ND]) /// 0005876 // spindle microtubule (GO_REF:nd [ND]) /// 0005886 // plasma membrane (GO_REF:nd [ND])	0051010 // microtubule plus-end binding (GO_REF:nd [ND])
M1_CGATGT_L001_R1_001 (paired) merged trimmed contig 14534	1.867	0.02	14.804	7.929	Q94B55	xb31_arath ame: full= e3 ubiquitin-protein ligase xbat31 ame: full=ankyrin repeat domain and ring finger-containing protein xbat31 ame: full=protein xb3 homolog 1	0051049 // regulation of transport (GO_REF:nd [ND])	0005737 // cytoplasm (GO_REF:nd [ND])
M1_CGATGT_L001_R1_001 (paired) merged trimmed contig 2866	1.866	0.028	39.33	21.08	Q8RZL1	bgl03_orysj ame: full=beta-glucosidase 3 short=os1bglu3 flags: precursor	0005975 // carbohydrate metabolic process (GO_REF:nd [ND])	0016023 // cytoplasmic membrane-bounded vesicle (GO_REF:nd [ND])	0004553 // hydrolase activity, hydrolyzing O-glycosyl compounds (GO_REF:nd [ND])
M1_CGATGT_L001_R1_001 (paired) merged trimmed contig 2519	1.864	0.001851	23.85	12.797	Q10MJ1	cgep_orysj ame: full=probable glutamyl chloroplastic flags: precursor	0006508 // proteolysis (GO_REF:nd [ND])	0009570 // chloroplast stroma (GO_REF:nd [ND])	0008236 // serine-type peptidase activity (GO_REF:nd [ND])
M1_CGATGT_L001_R1_001 (paired) merged trimmed contig 3262	1.863	0.044	88.47	47.5	Q42438	cdpk8_arath ame: full=calcium-dependent protein kinase 8 ame: full=calcium-dependent protein kinase isoform cdpk19 short= 19	0006468 // protein phosphorylation (GO_REF:nd [ND])	0005634 // nucleus (GO_REF:nd [ND]) /// 0005886 // plasma membrane (GO_REF:nd [ND])	0004683 // calmodulin-dependent protein kinase activity (GO_REF:nd [ND])
M1_CGATGT_L001_R1_001 (paired) merged trimmed contig 24612	1.861	0.043	10.163	5.461	Q94F30	esd4_arath ame: full=ubiquitin-like-specific protease esd4 ame: full=protein early in short days 4 short= 4	0010074 // maintenance of meristem identity (GO_REF:nd [ND]) /// 0009911 // positive regulation of flower development (GO_REF:nd [ND]) /// 0006508 // proteolysis (GO_REF:nd [ND]) /// 0016926 // protein desumoylation (GO_REF:nd [ND]) /// 0045492 // xylan biosynthetic process (GO_REF:nd [ND]) /// 0010413 // glucuronoxylan metabolic process (GO_REF:nd [ND]) /// 0006406 // mRNA export from nucleus (G…	0005634 // nucleus (GO_REF:nd [ND])	0016929 // SUMO-specific protease activity (GO_REF:nd [ND])
M1_CGATGT_L001_R1_001 (paired) merged trimmed contig 13823	1.854	0.03	10.039	5.416	B5X582	twih_arath ame: full=twinkle homolog chloroplastic mitochondrial ame: full=dna helicase ame: full=dna primase flags: precursor		0005739 // mitochondrion (GO_REF:nd [ND])	0003896 // DNA primase activity (GO_REF:nd [ND]) /// 0004003 // ATP-dependent DNA helicase activity (GO_REF:nd [ND])
M1_CGATGT_L001_R1_001 (paired) merged trimmed contig 16974	1.851	0.0004855	31.583	17.059	F4JGZ1	med16_arath ame: full=mediator of rna polymerase ii transcription subunit 16 ame: full=protein sensitive to freezing 6	0048765 // root hair cell differentiation (GO_REF:nd [ND]) /// 0045010 // actin nucleation (GO_REF:nd [ND]) /// 2000022 // regulation of jasmonic acid mediated signaling pathway (GO_REF:nd [ND]) /// 0071555 // cell wall organization (GO_REF:nd [ND]) /// 0048586 // regulation of long-day photoperiodism, flowering (GO_REF:nd [ND]) /// 0032922 // circadian regulation of gene expression (GO_REF:nd [N…	0005634 // nucleus (GO_REF:nd [ND])
M1_CGATGT_L001_R1_001 (paired) merged trimmed contig 5712	1.849	0.0008933	30.491	16.494	Q9Y5A9	ythd2_human ame: full=yth domain family protein 2 ame: full=cll-associated antigen kw-14 ame: full=high-glucose-regulated protein 8 ame: full=renal carcinoma antigen ny-ren-2	0006959 // humoral immune response (GO_REF:nd [ND])
M1_CGATGT_L001_R1_001 (paired) merged trimmed contig 7707	1.847	0.028	15.484	8.381	Q5JK52	nadk1_orysj ame: full=probable nad kinase 1	0016310 // phosphorylation (GO_REF:nd [ND]) /// 0019674 // NAD metabolic process (GO_REF:nd [ND]) /// 0006741 // NADP biosynthetic process (GO_REF:nd [ND])		0003951 // NAD+ kinase activity (GO_REF:nd [ND]) /// 0005524 // ATP binding (GO_REF:nd [ND])
M1_CGATGT_L001_R1_001 (paired) merged trimmed contig 2421	1.847	0.006822	40.597	21.98	Q943I6	stop1_orysj ame: full=zinc finger protein stop1 homolog ame: full=protein stop1 homolog		0005634 // nucleus (GO_REF:nd [ND])
M1_CGATGT_L001_R1_001 (paired) merged trimmed contig 5490	1.843	0.001233	39.079	21.199	Q9LDD4	arid2_arath ame: full=at-rich interactive domain-containing protein 2 short=arid domain-containing protein 2 ame: full=arid and elm2 domain-containing protein 2		0043231 // intracellular membrane-bounded organelle (GO_REF:nd [ND])
M1_CGATGT_L001_R1_001 (paired) merged trimmed contig 1139	1.842	0.004868	60.751	32.974	Q10P01	lcb1a_orysj ame: full=long chain base biosynthesis protein 1a	0009058 // biosynthetic process (GO_REF:nd [ND]) /// 0006665 // sphingolipid metabolic process (GO_REF:nd [ND])	0016021 // integral to membrane (GO_REF:nd [ND]) /// 0016023 // cytoplasmic membrane-bounded vesicle (GO_REF:nd [ND]) /// 0005789 // endoplasmic reticulum membrane (GO_REF:nd [ND])	0030170 // pyridoxal phosphate binding (GO_REF:nd [ND]) /// 0004758 // serine C-palmitoyltransferase activity (GO_REF:nd [ND])
M1_CGATGT_L001_R1_001 (paired) merged trimmed contig 10518	1.838	0.013	15.359	8.358	C0LGQ4	mrh1_arath ame: full=probable lrr receptor-like serine threonine-protein kinase mrh1 ame: full=protein morphogenesis of root hair 1 flags: precursor	0010228 // vegetative to reproductive phase transition of meristem (GO_REF:nd [ND]) /// 0048765 // root hair cell differentiation (GO_REF:nd [ND]) /// 0048589 // developmental growth (GO_REF:nd [ND]) /// 0048527 // lateral root development (GO_REF:nd [ND]) /// 0010090 // trichome morphogenesis (GO_REF:nd [ND]) /// 0006468 // protein phosphorylation (GO_REF:nd [ND]) /// 0045010 // actin nucleation…	0009507 // chloroplast (GO_REF:nd [ND])	0005524 // ATP binding (GO_REF:nd [ND]) /// 0004674 // protein serine/threonine kinase activity (GO_REF:nd [ND])
M1_CGATGT_L001_R1_001 (paired) merged trimmed contig 2864	1.838	0.002771	11.458	6.232	Q3YL57	nhx8_arath ame: full=sodium hydrogen exchanger 8 ame: full=na(+) h(+) exchanger 8 short=nhe-8 ame: full=protein salt overly sensitive 1b	0035725 // sodium ion transmembrane transport (GO_REF:nd [ND]) /// 0010352 // lithium ion export (GO_REF:nd [ND])	0005886 // plasma membrane (GO_REF:nd [ND])	0010348 // lithium:hydrogen antiporter activity (GO_REF:nd [ND]) /// 0015385 // sodium:hydrogen antiporter activity (GO_REF:nd [ND])
M1_CGATGT_L001_R1_001 (paired) merged trimmed contig 14445	1.836	0.004386	13.934	7.588	Q9ZTW3	va721_arath ame: full=vesicle-associated membrane protein 721 short= 721 ame: full=v-snare synaptobrevin 7b short= 7b	0009920 // cell plate formation involved in plant-type cell wall biogenesis (GO_REF:nd [ND]) /// 0072661 // protein targeting to plasma membrane (GO_REF:nd [ND])	0009506 // plasmodesma (GO_REF:nd [ND]) /// 0009504 // cell plate (GO_REF:nd [ND]) /// 0005886 // plasma membrane (GO_REF:nd [ND]) /// 0005768 // endosome (GO_REF:nd [ND])
M1_CGATGT_L001_R1_001 (paired) merged trimmed contig 6760	1.834	0.0009219	19.779	10.784	Q6ZI17	oml2_orysj ame: full=protein mei2-like 2 short=oml2 ame: full=mei2-like protein 2			0097159 // organic cyclic compound binding (GO_REF:nd [ND]) /// 1901363 // heterocyclic compound binding (GO_REF:nd [ND])
M1_CGATGT_L001_R1_001 (paired) merged trimmed contig 4281	1.832	0.012	36.059	19.685	Q0DBD3	pp2a1_orysj ame: full=serine threonine-protein phosphatase pp2a-1 catalytic subunit	2000012 // regulation of auxin polar transport (GO_REF:nd [ND])	0005634 // nucleus (GO_REF:nd [ND]) /// 0005886 // plasma membrane (GO_REF:nd [ND]) /// 0005737 // cytoplasm (GO_REF:nd [ND])	0004721 // phosphoprotein phosphatase activity (GO_REF:nd [ND]) /// 0046872 // metal ion binding (GO_REF:nd [ND])
M1_CGATGT_L001_R1_001 (paired) merged trimmed contig 1751	1.832	0.0004596	26.53	14.478	Q92664	tf3a_human ame: full=transcription factor iiia short=tfiiia	0010467 // gene expression (GO_REF:nd [ND])
M1_CGATGT_L001_R1_001 (paired) merged trimmed contig 6402	1.83	0.0004715	10.719	5.857	B7E321	drb5_orysj ame: full=double-stranded rna-binding protein 5 ame: full=dsrna-binding protein 2 short= 2 ame: full=dsrna-binding protein 5			0003723 // RNA binding (GO_REF:nd [ND])
M1_CGATGT_L001_R1_001 (paired) merged trimmed contig 5908	1.826	0.005984	142.416	77.974	Q9LW00	mbd11_arath ame: full=methyl- -binding domain-containing protein 11 short= 11 short=mbd11 ame: full=methyl- -binding protein mbd11		0005634 // nucleus (GO_REF:nd [ND])	0008327 // methyl-CpG binding (GO_REF:nd [ND])
M1_CGATGT_L001_R1_001 (paired) merged trimmed contig 25053	1.825	0.00571	39.948	21.887	Q9ZSY8	iaa27_arath ame: full=auxin-responsive protein iaa27 ame: full=auxin-induced protein 27 ame: full=indoleacetic acid-induced protein 27 ame: full=phytochrome-associated protein 2	0009725 // response to hormone stimulus (GO_REF:nd [ND]) /// 0080167 // response to karrikin (GO_REF:nd [ND]) /// 0030154 // cell differentiation (GO_REF:nd [ND]) /// 0010468 // regulation of gene expression (GO_REF:nd [ND]) /// 0006109 // regulation of carbohydrate metabolic process (GO_REF:nd [ND]) /// 2000112 // regulation of cellular macromolecule biosynthetic process (GO_REF:nd [ND]) /// 000…	0005794 // Golgi apparatus (GO_REF:nd [ND]) /// 0005802 // trans-Golgi network (GO_REF:nd [ND]) /// 0005739 // mitochondrion (GO_REF:nd [ND]) /// 0005768 // endosome (GO_REF:nd [ND]) /// 0009507 // chloroplast (GO_REF:nd [ND])	0003993 // acid phosphatase activity (GO_REF:nd [ND]) /// 0005515 // protein binding (GO_REF:nd [ND])
M1_CGATGT_L001_R1_001 (paired) merged trimmed contig 8234	1.816	0.013	181.611	99.996	Q5ZJX4	rbm38_chick ame: full=rna-binding protein 38 ame: full=rna-binding motif protein 38	0030330 // DNA damage response, signal transduction by p53 class mediator (GO_REF:nd [ND]) /// 0030154 // cell differentiation (GO_REF:nd [ND]) /// 0010468 // regulation of gene expression (GO_REF:nd [ND]) /// 0008380 // RNA splicing (GO_REF:nd [ND]) /// 0007050 // cell cycle arrest (GO_REF:nd [ND])	0044424 // intracellular part (GO_REF:nd [ND])	0097159 // organic cyclic compound binding (GO_REF:nd [ND]) /// 1901363 // heterocyclic compound binding (GO_REF:nd [ND])
M1_CGATGT_L001_R1_001 (paired) merged trimmed contig 7231	1.816	0.007998	59.312	32.668	Q9SKJ7	pt225_arath ame: full=probable sugar phosphate phosphate translocator at2g25520	0006863 // purine nucleobase transport (GO_REF:nd [ND])	0005794 // Golgi apparatus (GO_REF:nd [ND]) /// 0005802 // trans-Golgi network (GO_REF:nd [ND]) /// 0005886 // plasma membrane (GO_REF:nd [ND]) /// 0005768 // endosome (GO_REF:nd [ND])	0008514 // organic anion transmembrane transporter activity (GO_REF:nd [ND])
M1_CGATGT_L001_R1_001 (paired) merged trimmed contig 576	1.816	0.004607	80.928	44.575	Q9SGP6	grxc9_arath ame: full=glutaredoxin-c9 short= rxc9 ame: full=protein roxy 19	0009693 // ethylene biosynthetic process (GO_REF:nd [ND]) /// 0009733 // response to auxin stimulus (GO_REF:nd [ND]) /// 0009409 // response to cold (GO_REF:nd [ND]) /// 0042742 // defense response to bacterium (GO_REF:nd [ND]) /// 0006612 // protein targeting to membrane (GO_REF:nd [ND]) /// 0009862 // systemic acquired resistance, salicylic acid mediated signaling pathway (GO_REF:nd [ND]) /// 0…	0005737 // cytoplasm (GO_REF:nd [ND])	0005515 // protein binding (GO_REF:nd [ND])
M1_CGATGT_L001_R1_001 (paired) merged trimmed contig 10676	1.815	0.045	47.933	26.404	Q8H191	pao4_arath ame: full=probable polyamine oxidase 4 short= 4 ame: full=amine oxidase 2	0055114 // oxidation-reduction process (GO_REF:nd [ND]) /// 0009611 // response to wounding (GO_REF:nd [ND]) /// 0042398 // cellular modified amino acid biosynthetic process (GO_REF:nd [ND]) /// 0009805 // coumarin biosynthetic process (GO_REF:nd [ND]) /// 0006598 // polyamine catabolic process (GO_REF:nd [ND])	0005777 // peroxisome (GO_REF:nd [ND]) /// 0005634 // nucleus (GO_REF:nd [ND])	0008131 // primary amine oxidase activity (GO_REF:nd [ND]) /// 0046592 // polyamine oxidase activity (GO_REF:nd [ND])
M1_CGATGT_L001_R1_001 (paired) merged trimmed contig 12052	1.815	0.037	39.365	21.685	Q40518	msk1_tobac ame: full=shaggy-related protein kinase -1	0006468 // protein phosphorylation (GO_REF:nd [ND])		0005524 // ATP binding (GO_REF:nd [ND]) /// 0004674 // protein serine/threonine kinase activity (GO_REF:nd [ND])
M1_CGATGT_L001_R1_001 (paired) merged trimmed contig 3822	1.813	0.007899	26.147	14.421	Q9C718	rh20_arath ame: full=dead-box atp-dependent rna helicase 20		0005829 // cytosol (GO_REF:nd [ND]) /// 0005634 // nucleus (GO_REF:nd [ND])	0008026 // ATP-dependent helicase activity (GO_REF:nd [ND])
M1_CGATGT_L001_R1_001 (paired) merged trimmed contig 1991	1.811	0.048	50.508	27.893	F4JRF4	mutyh_arath ame: full=a g-specific adenine dna glycosylase ame: full= homolog short=	0006306 // DNA methylation (GO_REF:nd [ND])
M1_CGATGT_L001_R1_001 (paired) merged trimmed contig 615	1.811	0.00611	72.434	40.007	Q94B71	obe3_arath ame: full=protein oberon 3	0009880 // embryonic pattern specification (GO_REF:nd [ND]) /// 0090421 // embryonic meristem initiation (GO_REF:nd [ND]) /// 0001708 // cell fate specification (GO_REF:nd [ND])		0005515 // protein binding (GO_REF:nd [ND])
M1_CGATGT_L001_R1_001 (paired) merged trimmed contig 10352	1.81	0.0009432	45.008	24.866	Q38873	cdpk7_arath ame: full=calcium-dependent protein kinase 7 ame: full=calmodulin-domain protein kinase cdpk isoform 7	0006468 // protein phosphorylation (GO_REF:nd [ND])	0005634 // nucleus (GO_REF:nd [ND]) /// 0005886 // plasma membrane (GO_REF:nd [ND])	0004683 // calmodulin-dependent protein kinase activity (GO_REF:nd [ND])
M1_CGATGT_L001_R1_001 (paired) merged trimmed contig 2157	1.805	0.005836	11.17	6.188	Q9SGP2	hsl1_arath ame: full=receptor-like protein kinase hsl1 ame: full=protein haesa-like1 flags: precursor	0016049 // cell growth (GO_REF:nd [ND]) /// 0030154 // cell differentiation (GO_REF:nd [ND]) /// 0006996 // organelle organization (GO_REF:nd [ND]) /// 0010030 // positive regulation of seed germination (GO_REF:nd [ND]) /// 0022402 // cell cycle process (GO_REF:nd [ND]) /// 0009605 // response to external stimulus (GO_REF:nd [ND]) /// 0071555 // cell wall organization (GO_REF:nd [ND]) /// 0048507…		0005515 // protein binding (GO_REF:nd [ND])
M1_CGATGT_L001_R1_001 (paired) merged trimmed contig 13341	1.804	0.05	38.498	21.34	Q9FHA2	alc_arath ame: full=transcription factor alc ame: full=basic helix-loop-helix protein 73 short= 73 short=bhlh 73 ame: full=protein alcatraz ame: full=transcription factor en 98 ame: full=bhlh transcription factor bhlh073	0010047 // fruit dehiscence (GO_REF:nd [ND])	0005634 // nucleus (GO_REF:nd [ND])
M1_CGATGT_L001_R1_001 (paired) merged trimmed contig 2140	1.804	0.047	41.791	23.161	Q6S4P4	rf2b_orysj ame: full=transcription factor rf2b	0006351 // transcription, DNA-dependent (GO_REF:nd [ND])		0003677 // DNA binding (GO_REF:nd [ND])
M1_CGATGT_L001_R1_001 (paired) merged trimmed contig 1660	1.803	2.319e-05	53.083	29.447	Q9M2S4	lrks4_arath ame: full=l-type lectin-domain containing receptor kinase short= - flags: precursor		0005886 // plasma membrane (GO_REF:nd [ND])	0016301 // kinase activity (GO_REF:nd [ND])
M1_CGATGT_L001_R1_001 (paired) merged trimmed contig 10248	1.801	0.033	20.929	11.622	Q7LBC6	kdm3b_human ame: full=lysine-specific demethylase 3b ame: full= domain-containing histone demethylation protein 2b ame: full=jumonji domain-containing protein 1b ame: full=nuclear protein 5qnca		0005634 // nucleus (GO_REF:nd [ND])
M1_CGATGT_L001_R1_001 (paired) merged trimmed contig 3924	1.801	0.006668	159.863	88.773	P36181	hsp80_sollc ame: full=heat shock cognate protein 80	0006457 // protein folding (GO_REF:nd [ND]) /// 0006950 // response to stress (GO_REF:nd [ND])	0005737 // cytoplasm (GO_REF:nd [ND])	0005524 // ATP binding (GO_REF:nd [ND]) /// 0051082 // unfolded protein binding (GO_REF:nd [ND])
M1_CGATGT_L001_R1_001 (paired) merged trimmed contig 2600	1.799	0.033	492.436	273.78	Q40477	erf4_tobac ame: full=ethylene-responsive transcription factor 4 ame: full=ethylene-responsive element-binding factor 3 short=erebp-3 ame: full=ethylene-responsive element-binding factor 4 homolog ame: full= 3	0006952 // defense response (GO_REF:nd [ND]) /// 0009873 // ethylene mediated signaling pathway (GO_REF:nd [ND]) /// 0006355 // regulation of transcription, DNA-dependent (GO_REF:nd [ND])	0005634 // nucleus (GO_REF:nd [ND])	0003677 // DNA binding (GO_REF:nd [ND]) /// 0003700 // sequence-specific DNA binding transcription factor activity (GO_REF:nd [ND])
M1_CGATGT_L001_R1_001 (paired) merged trimmed contig 2423	1.799	0.02	65.295	36.304	Q9S7P9	snp33_arath ame: full=snap25 homologous protein snap33 short= 33 ame: full=snap25a ame: full=synaptosomal-associated protein snap25-like 1 short=snap-25-like protein 1	0000911 // cytokinesis by cell plate formation (GO_REF:nd [ND]) /// 0009595 // detection of biotic stimulus (GO_REF:nd [ND]) /// 0006944 // cellular membrane fusion (GO_REF:nd [ND]) /// 0006499 // N-terminal protein myristoylation (GO_REF:nd [ND]) /// 0043069 // negative regulation of programmed cell death (GO_REF:nd [ND]) /// 0009625 // response to insect (GO_REF:nd [ND]) /// 0000165 // MAPK cas…	0005634 // nucleus (GO_REF:nd [ND]) /// 0016021 // integral to membrane (GO_REF:nd [ND]) /// 0009504 // cell plate (GO_REF:nd [ND]) /// 0005886 // plasma membrane (GO_REF:nd [ND]) /// 0009507 // chloroplast (GO_REF:nd [ND])	0005484 // SNAP receptor activity (GO_REF:nd [ND])
M1_CGATGT_L001_R1_001 (paired) merged trimmed contig 2633	1.796	0.022	71.652	39.889	P46087	nop2_human ame: full= ribosomal rna methyltransferase nop2 ame: full=nucleolar protein 1 ame: full=nucleolar protein 2 homolog ame: full=proliferating-cell nucleolar antigen p120 ame: full=proliferation-associated nucleolar protein p120	0008284 // positive regulation of cell proliferation (GO_REF:nd [ND])	0005730 // nucleolus (GO_REF:nd [ND])	0005515 // protein binding (GO_REF:nd [ND])
M1_CGATGT_L001_R1_001 (paired) merged trimmed contig 17640	1.793	0.016	14.298	7.975	Q9STL0	c71an_arath ame: full=cytochrome p450 71a23			0005515 // protein binding (GO_REF:nd [ND])
M1_CGATGT_L001_R1_001 (paired) merged trimmed contig 3630	1.791	0.032	12.639	7.057	Q9SLN5	amp1a_arath ame: full=methionine aminopeptidase 1a short=map 1a short= 1a ame: full=peptidase m 1a	0048440 // carpel development (GO_REF:nd [ND]) /// 0016485 // protein processing (GO_REF:nd [ND]) /// 0010048 // vernalization response (GO_REF:nd [ND]) /// 0043481 // anthocyanin accumulation in tissues in response to UV light (GO_REF:nd [ND]) /// 0031365 // N-terminal protein amino acid modification (GO_REF:nd [ND])	0005829 // cytosol (GO_REF:nd [ND])
M1_CGATGT_L001_R1_001 (paired) merged trimmed contig 6528	1.79	0.032	10.056	5.618	O81906	b120_arath ame: full=g-type lectin s-receptor-like serine threonine-protein kinase b120 flags: precursor	0006952 // defense response (GO_REF:nd [ND]) /// 0002376 // immune system process (GO_REF:nd [ND]) /// 0010033 // response to organic substance (GO_REF:nd [ND]) /// 0051716 // cellular response to stimulus (GO_REF:nd [ND]) /// 0043067 // regulation of programmed cell death (GO_REF:nd [ND]) /// 1901700 // response to oxygen-containing compound (GO_REF:nd [ND]) /// 0016044 // cellular membrane orga…	0005886 // plasma membrane (GO_REF:nd [ND])
M1_CGATGT_L001_R1_001 (paired) merged trimmed contig 2118	1.79	0.005546	34.52	19.29	Q7X659	vp35a_arath ame: full=vacuolar protein sorting-associated protein 35a ame: full=protein zig suppressor 3 ame: full=vesicle protein sorting 35a	0006886 // intracellular protein transport (GO_REF:nd [ND]) /// 0042147 // retrograde transport, endosome to Golgi (GO_REF:nd [ND])
M1_CGATGT_L001_R1_001 (paired) merged trimmed contig 510	1.79	0.004489	13.132	7.338	Q9S7I6	rpk2_arath ame: full=lrr receptor-like serine threonine-protein kinase rpk2 ame: full=protein toadstool 2 ame: full=receptor-like protein kinase 2 flags: precursor	0009409 // response to cold (GO_REF:nd [ND]) /// 0010073 // meristem maintenance (GO_REF:nd [ND]) /// 0010152 // pollen maturation (GO_REF:nd [ND]) /// 0006468 // protein phosphorylation (GO_REF:nd [ND]) /// 0009942 // longitudinal axis specification (GO_REF:nd [ND]) /// 0009414 // response to water deprivation (GO_REF:nd [ND]) /// 0007169 // transmembrane receptor protein tyrosine kinase signali…	0005886 // plasma membrane (GO_REF:nd [ND])	0005524 // ATP binding (GO_REF:nd [ND]) /// 0004674 // protein serine/threonine kinase activity (GO_REF:nd [ND])
M1_CGATGT_L001_R1_001 (paired) merged trimmed contig 3389	1.788	0.005503	43.104	24.103	Q9M3B9	ab20b_arath ame: full=abc transporter b family member 20 short=abc transporter short= 20 ame: full=multidrug resistance protein 14 ame: full=p-glycoprotein 20	0048440 // carpel development (GO_REF:nd [ND]) /// 0010315 // auxin efflux (GO_REF:nd [ND]) /// 0010540 // basipetal auxin transport (GO_REF:nd [ND]) /// 0055085 // transmembrane transport (GO_REF:nd [ND]) /// 0010048 // vernalization response (GO_REF:nd [ND]) /// 0010541 // acropetal auxin transport (GO_REF:nd [ND]) /// 0006200 // ATP catabolic process (GO_REF:nd [ND]) /// 0043481 // anthocyanin…	0005634 // nucleus (GO_REF:nd [ND]) /// 0016021 // integral to membrane (GO_REF:nd [ND]) /// 0005886 // plasma membrane (GO_REF:nd [ND])	0010329 // auxin efflux transmembrane transporter activity (GO_REF:nd [ND]) /// 0042626 // ATPase activity, coupled to transmembrane movement of substances (GO_REF:nd [ND])
M1_CGATGT_L001_R1_001 (paired) merged trimmed contig 1990	1.785	0.022	75.699	42.397	Q8H1E4	rap24_arath ame: full=ethylene-responsive transcription factor rap2-4 ame: full=ethylene-responsive transcription factor erf059 ame: full=protein related to apetala2 4	0009409 // response to cold (GO_REF:nd [ND]) /// 0009873 // ethylene mediated signaling pathway (GO_REF:nd [ND]) /// 0009736 // cytokinin mediated signaling pathway (GO_REF:nd [ND]) /// 0009414 // response to water deprivation (GO_REF:nd [ND]) /// 0045595 // regulation of cell differentiation (GO_REF:nd [ND]) /// 0010017 // red or far-red light signaling pathway (GO_REF:nd [ND]) /// 0071472 // ce…	0005634 // nucleus (GO_REF:nd [ND])	0005515 // protein binding (GO_REF:nd [ND]) /// 0003700 // sequence-specific DNA binding transcription factor activity (GO_REF:nd [ND]) /// 0043565 // sequence-specific DNA binding (GO_REF:nd [ND])
M1_CGATGT_L001_R1_001 (paired) merged trimmed contig 8180	1.784	0.022	19.804	11.1	F4J2K2	fpgs2_arath ame: full=folylpolyglutamate synthase ame: full=dhfs-fpgs homolog c ame: full=folylpoly-gamma-glutamate synthetase short=fpgs ame: full=tetrahydrofolylpolyglutamate synthase short=tetrahydrofolate synthase	0009853 // photorespiration (GO_REF:nd [ND]) /// 0090351 // seedling development (GO_REF:nd [ND]) /// 0006730 // one-carbon metabolic process (GO_REF:nd [ND])	0005759 // mitochondrial matrix (GO_REF:nd [ND])	0004326 // tetrahydrofolylpolyglutamate synthase activity (GO_REF:nd [ND])
M1_CGATGT_L001_R1_001 (paired) merged trimmed contig 8160	1.784	0.015	19.961	11.186	Q9FNY2	dpb_arath ame: full=transcription factor-like protein dpb ame: full=dp-like protein b short= bb ame: full=e2f dimerization partner protein b	0010090 // trichome morphogenesis (GO_REF:nd [ND]) /// 0042023 // DNA endoreduplication (GO_REF:nd [ND]) /// 0051302 // regulation of cell division (GO_REF:nd [ND])	0005634 // nucleus (GO_REF:nd [ND]) /// 0005737 // cytoplasm (GO_REF:nd [ND])	0046982 // protein heterodimerization activity (GO_REF:nd [ND])
M1_CGATGT_L001_R1_001 (paired) merged trimmed contig 13622	1.783	0.018	103.301	57.924	Q10716	cysp1_maize ame: full=cysteine proteinase 1 flags: precursor			0008233 // peptidase activity (GO_REF:nd [ND])
M1_CGATGT_L001_R1_001 (paired) merged trimmed contig 11390	1.783	0.002093	63.881	35.833	Q9LPR8	scl3_arath ame: full=scarecrow-like protein 3 short= 3 ame: full=gras family protein 5 short= -5	0006355 // regulation of transcription, DNA-dependent (GO_REF:nd [ND]) /// 0009739 // response to gibberellin stimulus (GO_REF:nd [ND])	0005634 // nucleus (GO_REF:nd [ND])	0003700 // sequence-specific DNA binding transcription factor activity (GO_REF:nd [ND])
M1_CGATGT_L001_R1_001 (paired) merged trimmed contig 16178	1.782	0.013	53.489	30.017	Q32SG4	wrky1_maize ame: full=protein wrky1 ame: full=wrky dna-binding protein 1			0005515 // protein binding (GO_REF:nd [ND])
M1_CGATGT_L001_R1_001 (paired) merged trimmed contig 12908	1.782	0.005814	23.916	13.423	Q6IRQ4	rbmx_xenla ame: full=rna-binding motif x chromosome ame: full=heterogeneous nuclear ribonucleoprotein g short=hnrnp g	0051252 // regulation of RNA metabolic process (GO_REF:nd [ND]) /// 0010468 // regulation of gene expression (GO_REF:nd [ND]) /// 0008380 // RNA splicing (GO_REF:nd [ND]) /// 0006397 // mRNA processing (GO_REF:nd [ND])	0044428 // nuclear part (GO_REF:nd [ND]) /// 0030529 // ribonucleoprotein complex (GO_REF:nd [ND])	0003676 // nucleic acid binding (GO_REF:nd [ND])
M1_CGATGT_L001_R1_001 (paired) merged trimmed contig 3598	1.781	0.017	24.481	13.742	P74007	spot_syny3 ame: full=probable guanosine-3 -bis 3 -pyrophosphohydrolase ame: full=penta-phosphate guanosine-3 -pyrophosphohydrolase short= ase			0003824 // catalytic activity (GO_REF:nd [ND])
M1_CGATGT_L001_R1_001 (paired) merged trimmed contig 15552	1.78	0.003933	21.684	12.18	Q92177	can3_chick ame: full=calpain-3 ame: full=calcium-activated neutral proteinase 3 short=canp 3 ame: full=calpain l3 ame: full=calpain p94 ame: full=muscle-specific calcium-activated neutral protease 3	0080090 // regulation of primary metabolic process (GO_REF:nd [ND]) /// 0044260 // cellular macromolecule metabolic process (GO_REF:nd [ND]) /// 0031323 // regulation of cellular metabolic process (GO_REF:nd [ND]) /// 0060255 // regulation of macromolecule metabolic process (GO_REF:nd [ND]) /// 0050896 // response to stimulus (GO_REF:nd [ND]) /// 0044763 // single-organism cellular process (GO_RE…	0044424 // intracellular part (GO_REF:nd [ND])
M1_CGATGT_L001_R1_001 (paired) merged trimmed contig 8371	1.779	0.002399	10.769	6.054	Q67XD9	cinv2_arath ame: full=alkaline neutral invertase cinv2 ame: full=cytosolic invertase 2	0010075 // regulation of meristem growth (GO_REF:nd [ND]) /// 0005987 // sucrose catabolic process (GO_REF:nd [ND]) /// 0048364 // root development (GO_REF:nd [ND])	0005829 // cytosol (GO_REF:nd [ND]) /// 0005634 // nucleus (GO_REF:nd [ND])	0004564 // beta-fructofuranosidase activity (GO_REF:nd [ND])
M1_CGATGT_L001_R1_001 (paired) merged trimmed contig 2290	1.778	0.0007199	33.521	18.852	Q9SX20	ptr18_arath ame: full=probable nitrite transporter at1g68570	0006857 // oligopeptide transport (GO_REF:nd [ND])	0005886 // plasma membrane (GO_REF:nd [ND])	0005215 // transporter activity (GO_REF:nd [ND])
M1_CGATGT_L001_R1_001 (paired) merged trimmed contig 4522	1.777	0.001931	28.679	16.135	Q13573	snw1_human ame: full=snw domain-containing protein 1 ame: full=nuclear protein ame: full=nuclear receptor coactivator n -62 ame: full=ski-interacting protein	0051571 // positive regulation of histone H3-K4 methylation (GO_REF:nd [ND]) /// 0006367 // transcription initiation from RNA polymerase II promoter (GO_REF:nd [ND]) /// 0048385 // regulation of retinoic acid receptor signaling pathway (GO_REF:nd [ND]) /// 0030511 // positive regulation of transforming growth factor beta receptor signaling pathway (GO_REF:nd [ND]) /// 0043923 // positive regulati…	0005730 // nucleolus (GO_REF:nd [ND]) /// 0008024 // positive transcription elongation factor complex b (GO_REF:nd [ND]) /// 0016363 // nuclear matrix (GO_REF:nd [ND]) /// 0071013 // catalytic step 2 spliceosome (GO_REF:nd [ND]) /// 0071146 // SMAD3-SMAD4 protein complex (GO_REF:nd [ND])	0042809 // vitamin D receptor binding (GO_REF:nd [ND]) /// 0046332 // SMAD binding (GO_REF:nd [ND]) /// 0003713 // transcription coactivator activity (GO_REF:nd [ND]) /// 0003714 // transcription corepressor activity (GO_REF:nd [ND]) /// 0042974 // retinoic acid receptor binding (GO_REF:nd [ND]) /// 0005112 // Notch binding (GO_REF:nd [ND])
M1_CGATGT_L001_R1_001 (paired) merged trimmed contig 30	1.776	0.006549	10.886	6.129	Q05047	c72a1_catro ame: full=secologanin synthase short=sls ame: full=cyplxxii ame: full=cytochrome p450 72a1	0008152 // metabolic process (GO_REF:nd [ND])	0016020 // membrane (GO_REF:nd [ND]) /// 0005773 // vacuole (GO_REF:nd [ND])	0046872 // metal ion binding (GO_REF:nd [ND]) /// 0016491 // oxidoreductase activity (GO_REF:nd [ND])
M1_CGATGT_L001_R1_001 (paired) merged trimmed contig 8963	1.773	0.008784	16.77	9.461	Q09167	srsf5_rat ame: full=serine arginine-rich splicing factor 5 ame: full=delayed-early protein hrs ame: full=insulin-induced growth response protein cl-4 ame: full=pre-mrna-splicing factor srp40 ame: full=splicing arginine serine-rich 5	0009987 // cellular process (GO_REF:nd [ND])
M1_CGATGT_L001_R1_001 (paired) merged trimmed contig 2994	1.771	0.02	25.352	14.317	Q9CAD5	yoda_arath ame: full=mitogen-activated protein kinase kinase kinase yoda ame: full=yoda mapkk kinase	0044767 // single-organism developmental process (GO_REF:nd [ND]) /// 0048731 // system development (GO_REF:nd [ND]) /// 0044763 // single-organism cellular process (GO_REF:nd [ND])
M1_CGATGT_L001_R1_001 (paired) merged trimmed contig 3161	1.769	0.046	26.84	15.169	Q84JS6	knat6_arath ame: full=homeobox protein knotted-1-like 6 ame: full=protein knat6	0010073 // meristem maintenance (GO_REF:nd [ND]) /// 0010014 // meristem initiation (GO_REF:nd [ND]) /// 0009062 // fatty acid catabolic process (GO_REF:nd [ND]) /// 0009855 // determination of bilateral symmetry (GO_REF:nd [ND])	0005634 // nucleus (GO_REF:nd [ND])	0003677 // DNA binding (GO_REF:nd [ND]) /// 0003700 // sequence-specific DNA binding transcription factor activity (GO_REF:nd [ND])
M1_CGATGT_L001_R1_001 (paired) merged trimmed contig 18318	1.769	0.012	31.782	17.97	Q9FHK9	md26b_arath ame: full=probable mediator of rna polymerase ii transcription subunit 26b	0010200 // response to chitin (GO_REF:nd [ND]) /// 0009753 // response to jasmonic acid stimulus (GO_REF:nd [ND]) /// 0009620 // response to fungus (GO_REF:nd [ND]) /// 0009695 // jasmonic acid biosynthetic process (GO_REF:nd [ND]) /// 0009611 // response to wounding (GO_REF:nd [ND])
M1_CGATGT_L001_R1_001 (paired) merged trimmed contig 10464	1.769	0.0008329	38.939	22.01	Q9LSQ3	bh082_arath ame: full=transcription factor bhlh82 ame: full=basic helix-loop-helix protein 82 short= 82 short=bhlh 82 ame: full=transcription factor en 96 ame: full=bhlh transcription factor bhlh082	0080147 // root hair cell development (GO_REF:nd [ND]) /// 0006355 // regulation of transcription, DNA-dependent (GO_REF:nd [ND])	0005634 // nucleus (GO_REF:nd [ND])	0003677 // DNA binding (GO_REF:nd [ND]) /// 0003700 // sequence-specific DNA binding transcription factor activity (GO_REF:nd [ND])
M1_CGATGT_L001_R1_001 (paired) merged trimmed contig 14141	1.759	0.00467	100.38	57.08	Q9FM19	hir1_arath ame: full=hypersensitive-induced response protein 1 short= 1	0010075 // regulation of meristem growth (GO_REF:nd [ND]) /// 0019344 // cysteine biosynthetic process (GO_REF:nd [ND])	0005829 // cytosol (GO_REF:nd [ND]) /// 0005634 // nucleus (GO_REF:nd [ND]) /// 0009506 // plasmodesma (GO_REF:nd [ND]) /// 0005794 // Golgi apparatus (GO_REF:nd [ND]) /// 0005886 // plasma membrane (GO_REF:nd [ND]) /// 0005774 // vacuolar membrane (GO_REF:nd [ND])	0043424 // protein histidine kinase binding (GO_REF:nd [ND]) /// 0004672 // protein kinase activity (GO_REF:nd [ND])
M1_CGATGT_L001_R1_001 (paired) merged trimmed contig 5416	1.758	0.044	22.482	12.791	O80439	rr31_arath ame: full=30s ribosomal protein chloroplastic ame: full=plastid-specific 30s ribosomal protein 4 short=psrp-4 flags: precursor	0032544 // plastid translation (GO_REF:nd [ND])	0009941 // chloroplast envelope (GO_REF:nd [ND]) /// 0005840 // ribosome (GO_REF:nd [ND]) /// 0009570 // chloroplast stroma (GO_REF:nd [ND])	0003735 // structural constituent of ribosome (GO_REF:nd [ND])
M1_CGATGT_L001_R1_001 (paired) merged trimmed contig 8747	1.758	0.02	22.702	12.915	Q9SR06	clp1_arath ame: full=protein clp1 homolog ame: full=clp-like protein 3 ame: full=protein clp-similar protein 3	0043687 // post-translational protein modification (GO_REF:nd [ND]) /// 0050826 // response to freezing (GO_REF:nd [ND]) /// 0010182 // sugar mediated signaling pathway (GO_REF:nd [ND]) /// 0000398 // mRNA splicing, via spliceosome (GO_REF:nd [ND]) /// 0035196 // production of miRNAs involved in gene silencing by miRNA (GO_REF:nd [ND]) /// 0009640 // photomorphogenesis (GO_REF:nd [ND]) /// 001016…	0005849 // mRNA cleavage factor complex (GO_REF:nd [ND])	0005515 // protein binding (GO_REF:nd [ND])
M1_CGATGT_L001_R1_001 (paired) merged trimmed contig 19076	1.751	0.045	34.248	19.559	Q9SYG1	hs174_arath ame: full= kda class iii heat shock protein ame: full= kda heat shock protein 2 short=	0042542 // response to hydrogen peroxide (GO_REF:nd [ND]) /// 0006457 // protein folding (GO_REF:nd [ND]) /// 0009644 // response to high light intensity (GO_REF:nd [ND]) /// 0009408 // response to heat (GO_REF:nd [ND])
M1_CGATGT_L001_R1_001 (paired) merged trimmed contig 4174	1.751	0.002247	22.275	12.724	Q6PDQ2	chd4_mouse ame: full=chromodomain-helicase-dna-binding protein 4 short=chd-4		0043229 // intracellular organelle (GO_REF:nd [ND])	0005488 // binding (GO_REF:nd [ND])
M1_CGATGT_L001_R1_001 (paired) merged trimmed contig 606	1.745	0.017	46.549	26.674	F4IB81	lyk3_arath ame: full= domain receptor-like kinase 3 short= -containing receptor-like kinase 3 flags: precursor	0007020 // microtubule nucleation (GO_REF:nd [ND])	0005886 // plasma membrane (GO_REF:nd [ND])	0016301 // kinase activity (GO_REF:nd [ND])
M1_CGATGT_L001_R1_001 (paired) merged trimmed contig 1346	1.743	0.024	10.539	6.046	Q9SZE1	3hid1_arath ame: full=probable 3-hydroxyisobutyrate dehydrogenase-like mitochondrial short=hibadh-like flags: precursor		0005829 // cytosol (GO_REF:nd [ND]) /// 0005739 // mitochondrion (GO_REF:nd [ND])	0003824 // catalytic activity (GO_REF:nd [ND])
M1_CGATGT_L001_R1_001 (paired) merged trimmed contig 4699	1.742	0.043	779.212	447.431	O49169	ef1a_manes ame: full=elongation factor 1-alpha short=ef-1-alpha	0006184 // GTP catabolic process (GO_REF:nd [ND]) /// 0006414 // translational elongation (GO_REF:nd [ND])	0005737 // cytoplasm (GO_REF:nd [ND])	0005525 // GTP binding (GO_REF:nd [ND]) /// 0003746 // translation elongation factor activity (GO_REF:nd [ND]) /// 0003924 // GTPase activity (GO_REF:nd [ND])
M1_CGATGT_L001_R1_001 (paired) merged trimmed contig 6906	1.74	0.00126	41.163	23.663	A2XMK6	arp7_orysi ame: full=actin-related protein 7	0010227 // floral organ abscission (GO_REF:nd [ND]) /// 0010564 // regulation of cell cycle process (GO_REF:nd [ND]) /// 0050826 // response to freezing (GO_REF:nd [ND]) /// 0010050 // vegetative phase change (GO_REF:nd [ND]) /// 0010182 // sugar mediated signaling pathway (GO_REF:nd [ND]) /// 0009640 // photomorphogenesis (GO_REF:nd [ND]) /// 0010162 // seed dormancy process (GO_REF:nd [ND]) ///…	0005634 // nucleus (GO_REF:nd [ND]) /// 0005856 // cytoskeleton (GO_REF:nd [ND]) /// 0005737 // cytoplasm (GO_REF:nd [ND])	0005200 // structural constituent of cytoskeleton (GO_REF:nd [ND])
M1_CGATGT_L001_R1_001 (paired) merged trimmed contig 7926	1.733	0.015	62.564	36.106	Q9FUS9	gstui_arath ame: full=glutathione s-transferase u18 short= 18 ame: full=gst class-tau member 18 ame: full=glutathione s-transferase 29	0010304 // PSII associated light-harvesting complex II catabolic process (GO_REF:nd [ND]) /// 0009407 // toxin catabolic process (GO_REF:nd [ND]) /// 0010583 // response to cyclopentenone (GO_REF:nd [ND]) /// 0006098 // pentose-phosphate shunt (GO_REF:nd [ND])	0005737 // cytoplasm (GO_REF:nd [ND])	0004364 // glutathione transferase activity (GO_REF:nd [ND])
M1_CGATGT_L001_R1_001 (paired) merged trimmed contig 4874	1.733	0.005881	62.386	36.002	Q96453	1433d_soybn ame: full=14-3-3-like protein d ame: full=sgf14d			0019904 // protein domain specific binding (GO_REF:nd [ND])
M1_CGATGT_L001_R1_001 (paired) merged trimmed contig 3560	1.733	0.004618	22.86	13.194	Q8RV04	ti141_arath ame: full=mitochondrial import inner membrane translocase subunit tim14-1 ame: full=chaperone -domain containing protein 1	0006457 // protein folding (GO_REF:nd [ND])	0005737 // cytoplasm (GO_REF:nd [ND])
M1_CGATGT_L001_R1_001 (paired) merged trimmed contig 2852	1.732	0.022	36.348	20.983	A6QLV3	shoc2_bovin ame: full=leucine-rich repeat protein shoc-2 ame: full=protein soc-2 homolog ame: full=protein sur-8 homolog		0044424 // intracellular part (GO_REF:nd [ND])
M1_CGATGT_L001_R1_001 (paired) merged trimmed contig 444	1.73	0.044	21.567	12.466	F4JRF4	mutyh_arath ame: full=a g-specific adenine dna glycosylase ame: full= homolog short=	0006306 // DNA methylation (GO_REF:nd [ND]) /// 0006284 // base-excision repair (GO_REF:nd [ND])	0005634 // nucleus (GO_REF:nd [ND])
M1_CGATGT_L001_R1_001 (paired) merged trimmed contig 4538	1.728	0.01	23.234	13.446	Q9P258	rcc2_human ame: full=protein rcc2 ame: full=rcc1-like protein td-60 ame: full=telophase disk protein of 60 kda	0044763 // single-organism cellular process (GO_REF:nd [ND])	0044424 // intracellular part (GO_REF:nd [ND])
M1_CGATGT_L001_R1_001 (paired) merged trimmed contig 197	1.727	0.014	30.388	17.594	Q8AVP1	rpf1_xenla ame: full=ribosome production factor 1 ame: full=brix domain-containing protein 5 ame: full=ribosome biogenesis protein rpf1		0005730 // nucleolus (GO_REF:nd [ND])	0003723 // RNA binding (GO_REF:nd [ND])
M1_CGATGT_L001_R1_001 (paired) merged trimmed contig 1532	1.725	0.049	25.581	14.829	Q6EVK6	brm_arath ame: full=atp-dependent helicase brm short= ame: full=protein brahma	0010199 // organ boundary specification between lateral organs and the meristem (GO_REF:nd [ND]) /// 0040029 // regulation of gene expression, epigenetic (GO_REF:nd [ND]) /// 0043044 // ATP-dependent chromatin remodeling (GO_REF:nd [ND])	0005829 // cytosol (GO_REF:nd [ND]) /// 0005634 // nucleus (GO_REF:nd [ND])	0003677 // DNA binding (GO_REF:nd [ND]) /// 0003682 // chromatin binding (GO_REF:nd [ND]) /// 0005515 // protein binding (GO_REF:nd [ND])
M1_CGATGT_L001_R1_001 (paired) merged trimmed contig 1477	1.722	0.024	27.01	15.689	Q9LUM0	fab1b_arath ame: full=1-phosphatidylinositol-3-phosphate 5-kinase fab1b short=phosphatidylinositol 3-phosphate 5-kinase ame: full=fyve finger-containing phosphoinositide kinase ame: full=pikfyve ame: full=phosphatidylinositol 3-phosphate 5-kinase type iii short=pipkin-iii short=type iii pip kinase ame: full=protein forms aploid and binucleate cells 1b	0090332 // stomatal closure (GO_REF:nd [ND]) /// 0010256 // endomembrane system organization (GO_REF:nd [ND]) /// 0009555 // pollen development (GO_REF:nd [ND]) /// 0007033 // vacuole organization (GO_REF:nd [ND])	0005739 // mitochondrion (GO_REF:nd [ND]) /// 0005768 // endosome (GO_REF:nd [ND])	0000285 // 1-phosphatidylinositol-3-phosphate 5-kinase activity (GO_REF:nd [ND])
M1_CGATGT_L001_R1_001 (paired) merged trimmed contig 7872	1.722	0.006516	44.243	25.695	Q9SRH7	y3130_arath ame: full=receptor-like serine threonine-protein kinase at3g01300		0005886 // plasma membrane (GO_REF:nd [ND])	0016301 // kinase activity (GO_REF:nd [ND])
M1_CGATGT_L001_R1_001 (paired) merged trimmed contig 16676	1.722	0.002734	17.001	9.874	Q9LT23	bh121_arath ame: full=transcription factor bhlh121 ame: full=basic helix-loop-helix protein 121 short= 121 short=bhlh 121 ame: full=transcription factor en 138 ame: full=bhlh transcription factor bhlh121	0016558 // protein import into peroxisome matrix (GO_REF:nd [ND]) /// 0006635 // fatty acid beta-oxidation (GO_REF:nd [ND])	0005634 // nucleus (GO_REF:nd [ND])	0003677 // DNA binding (GO_REF:nd [ND]) /// 0003700 // sequence-specific DNA binding transcription factor activity (GO_REF:nd [ND])
M1_CGATGT_L001_R1_001 (paired) merged trimmed contig 12239	1.722	0.001296	121.937	70.824	P27484	grp2_nicsy ame: full=glycine-rich protein 2	0006355 // regulation of transcription, DNA-dependent (GO_REF:nd [ND])		0003677 // DNA binding (GO_REF:nd [ND]) /// 0003723 // RNA binding (GO_REF:nd [ND]) /// 0008270 // zinc ion binding (GO_REF:nd [ND])
M1_CGATGT_L001_R1_001 (paired) merged trimmed contig 10502	1.717	0.005187	17.949	10.453	Q9SK50	tic55_arath ame: full=protein tic chloroplastic ame: full=translocon at the inner envelope membrane of chloroplasts 55 short= 55 ame: full=translocon at the inner envelope membrane of chloroplasts 55-ii flags: precursor	0045036 // protein targeting to chloroplast (GO_REF:nd [ND])	0009941 // chloroplast envelope (GO_REF:nd [ND])
M1_CGATGT_L001_R1_001 (paired) merged trimmed contig 162	1.716	0.013	12.145	7.079	Q8LGU6	cd27b_arath ame: full=cell division cycle protein 27 homolog b short=cdc27 homolog b ame: full=protein hobbit	0010071 // root meristem specification (GO_REF:nd [ND]) /// 0009733 // response to auxin stimulus (GO_REF:nd [ND]) /// 0006312 // mitotic recombination (GO_REF:nd [ND]) /// 0010048 // vernalization response (GO_REF:nd [ND]) /// 0051788 // response to misfolded protein (GO_REF:nd [ND]) /// 0043161 // proteasomal ubiquitin-dependent protein catabolic process (GO_REF:nd [ND]) /// 0009965 // leaf mor…	0009504 // cell plate (GO_REF:nd [ND]) /// 0005819 // spindle (GO_REF:nd [ND]) /// 0005680 // anaphase-promoting complex (GO_REF:nd [ND])	0005515 // protein binding (GO_REF:nd [ND])
M1_CGATGT_L001_R1_001 (paired) merged trimmed contig 16531	1.715	0.007478	13.125	7.652	A7Q0V4	metk5_vitvi ame: full=s-adenosylmethionine synthase 5 short= et synthase 5 ame: full=methionine adenosyltransferase 5 short=mat 5	0006556 // S-adenosylmethionine biosynthetic process (GO_REF:nd [ND]) /// 0006730 // one-carbon metabolic process (GO_REF:nd [ND])	0005737 // cytoplasm (GO_REF:nd [ND])	0046872 // metal ion binding (GO_REF:nd [ND]) /// 0004478 // methionine adenosyltransferase activity (GO_REF:nd [ND]) /// 0005524 // ATP binding (GO_REF:nd [ND])
M1_CGATGT_L001_R1_001 (paired) merged trimmed contig 1473	1.714	0.008475	29.173	17.023	Q9S7C9	esca_arath ame: full= dna-binding protein escarola	0009640 // photomorphogenesis (GO_REF:nd [ND]) /// 0006325 // chromatin organization (GO_REF:nd [ND]) /// 0010150 // leaf senescence (GO_REF:nd [ND])	0005634 // nucleus (GO_REF:nd [ND]) /// 0005737 // cytoplasm (GO_REF:nd [ND])	0003690 // double-stranded DNA binding (GO_REF:nd [ND]) /// 0003680 // AT DNA binding (GO_REF:nd [ND])
M1_CGATGT_L001_R1_001 (paired) merged trimmed contig 8854	1.706	0.00118	22.85	13.396	Q9M8Z7	u80a2_arath ame: full=sterol 3-beta-glucosyltransferase ugt80a2 ame: full=udp-glucose:sterol glucosyltransferase 80a2	0016125 // sterol metabolic process (GO_REF:nd [ND]) /// 0030244 // cellulose biosynthetic process (GO_REF:nd [ND]) /// 0009631 // cold acclimation (GO_REF:nd [ND]) /// 0048316 // seed development (GO_REF:nd [ND])	0005886 // plasma membrane (GO_REF:nd [ND])	0051507 // beta-sitosterol UDP-glucosyltransferase activity (GO_REF:nd [ND])
M1_CGATGT_L001_R1_001 (paired) merged trimmed contig 6195	1.703	0.007225	16.073	9.436	Q9FW03	mes11_arath ame: full= methylesterase chloroplastic short= 11 flags: precursor			0016787 // hydrolase activity (GO_REF:nd [ND])
M1_CGATGT_L001_R1_001 (paired) merged trimmed contig 5347	1.702	0.0001873	23.457	13.78	Q94F30	esd4_arath ame: full=ubiquitin-like-specific protease esd4 ame: full=protein early in short days 4 short= 4	0009911 // positive regulation of flower development (GO_REF:nd [ND]) /// 0016926 // protein desumoylation (GO_REF:nd [ND]) /// 0044763 // single-organism cellular process (GO_REF:nd [ND])	0005634 // nucleus (GO_REF:nd [ND])	0016929 // SUMO-specific protease activity (GO_REF:nd [ND])
M1_CGATGT_L001_R1_001 (paired) merged trimmed contig 12218	1.701	0.001421	11.511	6.766	Q9C810	y1342_arath ame: full=phd finger protein at1g33420	0034645 // cellular macromolecule biosynthetic process (GO_REF:nd [ND]) /// 0090304 // nucleic acid metabolic process (GO_REF:nd [ND])
M1_CGATGT_L001_R1_001 (paired) merged trimmed contig 10142	1.7	0.0034	52.783	31.046	Q9M390	ptr1_arath ame: full=peptide transporter ptr1	0042939 // tripeptide transport (GO_REF:nd [ND]) /// 0015996 // chlorophyll catabolic process (GO_REF:nd [ND]) /// 0015824 // proline transport (GO_REF:nd [ND]) /// 0042938 // dipeptide transport (GO_REF:nd [ND])	0009506 // plasmodesma (GO_REF:nd [ND]) /// 0005886 // plasma membrane (GO_REF:nd [ND])	0042937 // tripeptide transporter activity (GO_REF:nd [ND]) /// 0042936 // dipeptide transporter activity (GO_REF:nd [ND])
M1_CGATGT_L001_R1_001 (paired) merged trimmed contig 4811	1.694	0.008255	19.54	11.533	Q10G56	oat_orysj ame: full=ornithine mitochondrial ame: full=ornithine delta-aminotransferase ame: full=ornithine--oxo-acid aminotransferase flags: precursor	0009741 // response to brassinosteroid stimulus (GO_REF:nd [ND]) /// 0009733 // response to auxin stimulus (GO_REF:nd [ND]) /// 0010260 // organ senescence (GO_REF:nd [ND]) /// 0009414 // response to water deprivation (GO_REF:nd [ND]) /// 0009413 // response to flooding (GO_REF:nd [ND]) /// 0009626 // plant-type hypersensitive response (GO_REF:nd [ND]) /// 0006979 // response to oxidative stress …	0005759 // mitochondrial matrix (GO_REF:nd [ND])	0030170 // pyridoxal phosphate binding (GO_REF:nd [ND]) /// 0004587 // ornithine-oxo-acid transaminase activity (GO_REF:nd [ND]) /// 0008270 // zinc ion binding (GO_REF:nd [ND])
M1_CGATGT_L001_R1_001 (paired) merged trimmed contig 2234	1.693	0.005729	34.729	20.509	B9JZI2	glnd_agrvs ame: full=			0003824 // catalytic activity (GO_REF:nd [ND])
M1_CGATGT_L001_R1_001 (paired) merged trimmed contig 14256	1.693	0.004381	14.176	8.375	Q9SRV7	sy131_arath ame: full= syntaxin-131 short= 131	0016192 // vesicle-mediated transport (GO_REF:nd [ND]) /// 0006886 // intracellular protein transport (GO_REF:nd [ND]) /// 0006944 // cellular membrane fusion (GO_REF:nd [ND])	0005886 // plasma membrane (GO_REF:nd [ND])	0005484 // SNAP receptor activity (GO_REF:nd [ND])
M1_CGATGT_L001_R1_001 (paired) merged trimmed contig 7102	1.69	0.011	69.149	40.927	Q94AR4	cid2_arath ame: full=polyadenylate-binding protein-interacting protein 2 short=pabp-interacting protein 2 short=poly -binding protein-interacting protein 2 ame: full=pam2-containing protein cid2 ame: full=protein ctc-interacting domain 2		0005634 // nucleus (GO_REF:nd [ND])
M1_CGATGT_L001_R1_001 (paired) merged trimmed contig 6219	1.686	0.003508	13.627	8.082	Q10ZF7	ftsh_triei ame: full=atp-dependent zinc metalloprotease			0016787 // hydrolase activity (GO_REF:nd [ND]) /// 0005488 // binding (GO_REF:nd [ND])
M1_CGATGT_L001_R1_001 (paired) merged trimmed contig 3207	1.685	0.005609	21.291	12.636	Q921M3	sf3b3_mouse ame: full=splicing factor 3b subunit 3 ame: full=pre-mrna-splicing factor sf3b 130 kda subunit short=sf3b130 ame: full=spliceosome-associated protein 130 short=sap 130	0006396 // RNA processing (GO_REF:nd [ND])	0005689 // U12-type spliceosomal complex (GO_REF:nd [ND]) /// 0071013 // catalytic step 2 spliceosome (GO_REF:nd [ND])
M1_CGATGT_L001_R1_001 (paired) merged trimmed contig 3210	1.684	0.005576	23.895	14.187	Q9FNK5	fb285_arath ame: full=f-box protein at5g46170	0010286 // heat acclimation (GO_REF:nd [ND])	0005634 // nucleus (GO_REF:nd [ND])
M1_CGATGT_L001_R1_001 (paired) merged trimmed contig 1871	1.683	0.022	17.795	10.575	Q9JLI8	sart3_mouse ame: full=squamous cell carcinoma antigen recognized by t-cells 3 short=sart-3 short=msart-3 ame: full=tumor-rejection antigen sart3		0005622 // intracellular (GO_REF:nd [ND])
M1_CGATGT_L001_R1_001 (paired) merged trimmed contig 2040	1.681	0.029	68.271	40.603	Q9FMK9	ppa29_arath ame: full=probable inactive purple acid phosphatase 29 flags: precursor		0005576 // extracellular region (GO_REF:nd [ND])	0003993 // acid phosphatase activity (GO_REF:nd [ND]) /// 0004722 // protein serine/threonine phosphatase activity (GO_REF:nd [ND])
M1_CGATGT_L001_R1_001 (paired) merged trimmed contig 23586	1.681	0.028	33.468	19.908	P48488	pp1_medva ame: full=serine threonine-protein phosphatase pp1			0004721 // phosphoprotein phosphatase activity (GO_REF:nd [ND]) /// 0046872 // metal ion binding (GO_REF:nd [ND])
M1_CGATGT_L001_R1_001 (paired) merged trimmed contig 7662	1.681	0.014	36.81	21.904	O49931	tic55_pea ame: full=protein tic chloroplastic ame: full=rieske iron-sulfur protein tic55 ame: full=translocon at the inner envelope membrane of chloroplasts 55 short= 55 flags: precursor	0006810 // transport (GO_REF:nd [ND])	0009528 // plastid inner membrane (GO_REF:nd [ND]) /// 0009507 // chloroplast (GO_REF:nd [ND])	0051536 // iron-sulfur cluster binding (GO_REF:nd [ND]) /// 0016491 // oxidoreductase activity (GO_REF:nd [ND])
M1_CGATGT_L001_R1_001 (paired) merged trimmed contig 13070	1.68	0.003031	15.089	8.981	Q8L706	syt5_arath ame: full=synaptotagmin-5 ame: full= ame: full=synaptotagmin e		0044464 // cell part (GO_REF:nd [ND])
M1_CGATGT_L001_R1_001 (paired) merged trimmed contig 12689	1.678	0.001406	78.017	46.508	Q9LQQ8	rlck7_arath ame: full=probable serine threonine-protein kinase rlckvii		0005634 // nucleus (GO_REF:nd [ND]) /// 0005886 // plasma membrane (GO_REF:nd [ND])	0016301 // kinase activity (GO_REF:nd [ND])
M1_CGATGT_L001_R1_001 (paired) merged trimmed contig 7555	1.677	0.005592	13.997	8.347	O81864	fk171_arath ame: full=peptidyl-prolyl cis-trans isomerase fkbp17- chloroplastic short=ppiase fkbp17-1 ame: full=fk506-binding protein 17-1 short= 17-1 ame: full=immunophilin fkbp17-1 ame: full=rotamase flags: precursor	0000413 // protein peptidyl-prolyl isomerization (GO_REF:nd [ND])	0009543 // chloroplast thylakoid lumen (GO_REF:nd [ND]) /// 0016020 // membrane (GO_REF:nd [ND])	0003755 // peptidyl-prolyl cis-trans isomerase activity (GO_REF:nd [ND]) /// 0005528 // FK506 binding (GO_REF:nd [ND])
M1_CGATGT_L001_R1_001 (paired) merged trimmed contig 4093	1.675	0.004238	178.72	106.684	A5BUU4	rssa_vitvi ame: full=40s ribosomal protein sa	0006412 // translation (GO_REF:nd [ND]) /// 0000028 // ribosomal small subunit assembly (GO_REF:nd [ND])	0022627 // cytosolic small ribosomal subunit (GO_REF:nd [ND])	0003735 // structural constituent of ribosome (GO_REF:nd [ND])
M1_CGATGT_L001_R1_001 (paired) merged trimmed contig 21103	1.673	0.001774	23.57	14.086	Q9ULD4	brpf3_human ame: full=bromodomain and phd finger-containing protein 3	0043966 // histone H3 acetylation (GO_REF:nd [ND]) /// 0030168 // platelet activation (GO_REF:nd [ND]) /// 0002576 // platelet degranulation (GO_REF:nd [ND])	0005829 // cytosol (GO_REF:nd [ND]) /// 0070776 // MOZ/MORF histone acetyltransferase complex (GO_REF:nd [ND]) /// 0005576 // extracellular region (GO_REF:nd [ND])	0005515 // protein binding (GO_REF:nd [ND])
M1_CGATGT_L001_R1_001 (paired) merged trimmed contig 7648	1.671	0.032	13.612	8.144	Q9SY59	nfxl1_arath ame: full=nf-x1-type zinc finger protein nfxl1 short= 1	0010310 // regulation of hydrogen peroxide metabolic process (GO_REF:nd [ND]) /// 0009642 // response to light intensity (GO_REF:nd [ND]) /// 0042742 // defense response to bacterium (GO_REF:nd [ND]) /// 0006355 // regulation of transcription, DNA-dependent (GO_REF:nd [ND]) /// 0010188 // response to microbial phytotoxin (GO_REF:nd [ND]) /// 0009651 // response to salt stress (GO_REF:nd [ND]) ///…	0005634 // nucleus (GO_REF:nd [ND])	0003700 // sequence-specific DNA binding transcription factor activity (GO_REF:nd [ND])
M1_CGATGT_L001_R1_001 (paired) merged trimmed contig 25225	1.67	0.001456	19.236	11.516	Q9SD42	rth_arath ame: full=protein rte1-homolog	0006661 // phosphatidylinositol biosynthetic process (GO_REF:nd [ND])
M1_CGATGT_L001_R1_001 (paired) merged trimmed contig 10496	1.667	0.045	111.121	66.645	Q93YS6	gte9_arath ame: full=transcription factor gte9 ame: full=bromodomain and extraterminal domain protein 9 short= 9 ame: full=bromodomain-containing protein gte9 ame: full=protein global transcription factor group e9			0005515 // protein binding (GO_REF:nd [ND])
M1_CGATGT_L001_R1_001 (paired) merged trimmed contig 1087	1.666	0.039	63.253	37.973	Q9LZI2	uxs2_arath ame: full=udp-glucuronic acid decarboxylase 2 ame: full=udp-xyl synthase 2 ame: full=udp-glucuronate decarboxylase 2 short=ugd short=uxs-2 ame: full=dtdp-glucose 4-6-dehydratase homolog d18	0042732 // D-xylose metabolic process (GO_REF:nd [ND]) /// 0019305 // dTDP-rhamnose biosynthetic process (GO_REF:nd [ND])	0005829 // cytosol (GO_REF:nd [ND]) /// 0000139 // Golgi membrane (GO_REF:nd [ND]) /// 0005802 // trans-Golgi network (GO_REF:nd [ND]) /// 0005886 // plasma membrane (GO_REF:nd [ND]) /// 0005768 // endosome (GO_REF:nd [ND])	0008460 // dTDP-glucose 4,6-dehydratase activity (GO_REF:nd [ND]) /// 0048040 // UDP-glucuronate decarboxylase activity (GO_REF:nd [ND])
M1_CGATGT_L001_R1_001 (paired) merged trimmed contig 2557	1.666	0.009857	24.781	14.874	Q500W7	pigm_arath ame: full=gpi mannosyltransferase 1 ame: full=gpi mannosyltransferase i short=gpi-mt-i ame: full=phosphatidylinositol-glycan biosynthesis class m protein short=pig-m ame: full=protein peanut 1	0006506 // GPI anchor biosynthetic process (GO_REF:nd [ND]) /// 0030244 // cellulose biosynthetic process (GO_REF:nd [ND]) /// 0009832 // plant-type cell wall biogenesis (GO_REF:nd [ND]) /// 0051301 // cell division (GO_REF:nd [ND]) /// 0017148 // negative regulation of translation (GO_REF:nd [ND]) /// 0009790 // embryo development (GO_REF:nd [ND])	0005829 // cytosol (GO_REF:nd [ND]) /// 0005634 // nucleus (GO_REF:nd [ND]) /// 0005739 // mitochondrion (GO_REF:nd [ND])	0010313 // phytochrome binding (GO_REF:nd [ND]) /// 0003677 // DNA binding (GO_REF:nd [ND]) /// 0051751 // alpha-1,4-mannosyltransferase activity (GO_REF:nd [ND]) /// 0048027 // mRNA 5'-UTR binding (GO_REF:nd [ND]) /// 0004518 // nuclease activity (GO_REF:nd [ND])
M1_CGATGT_L001_R1_001 (paired) merged trimmed contig 14232	1.666	0.001152	14.077	8.451	Q5N863	bgl04_orysj ame: full=beta-glucosidase 4 short=os1bglu4	0030245 // cellulose catabolic process (GO_REF:nd [ND])	0005829 // cytosol (GO_REF:nd [ND])	0043169 // cation binding (GO_REF:nd [ND]) /// 0008422 // beta-glucosidase activity (GO_REF:nd [ND])
M1_CGATGT_L001_R1_001 (paired) merged trimmed contig 1790	1.665	0.021	21.278	12.782	Q5N892	lax1_orysj ame: full=auxin transporter-like protein 1	0006865 // amino acid transport (GO_REF:nd [ND]) /// 0009734 // auxin mediated signaling pathway (GO_REF:nd [ND]) /// 0048829 // root cap development (GO_REF:nd [ND])	0016021 // integral to membrane (GO_REF:nd [ND]) /// 0005886 // plasma membrane (GO_REF:nd [ND])	0015293 // symporter activity (GO_REF:nd [ND])
M1_CGATGT_L001_R1_001 (paired) merged trimmed contig 6176	1.665	0.004748	24.993	15.009	Q9DE27	ruvb2_xenla ame: full= -like 2 ame: full=reptin	0032508 // DNA duplex unwinding (GO_REF:nd [ND]) /// 0006355 // regulation of transcription, DNA-dependent (GO_REF:nd [ND]) /// 0006310 // DNA recombination (GO_REF:nd [ND]) /// 0006281 // DNA repair (GO_REF:nd [ND])	0071339 // MLL1 complex (GO_REF:nd [ND])	0043141 // ATP-dependent 5'-3' DNA helicase activity (GO_REF:nd [ND]) /// 0005524 // ATP binding (GO_REF:nd [ND])
M1_CGATGT_L001_R1_001 (paired) merged trimmed contig 1121	1.664	0.033	19.548	11.751	O48915	ndr1_arath ame: full=protein ndr1 ame: full=non-race specific disease resistance protein 1 short= 1 flags: precursor	0009814 // defense response, incompatible interaction (GO_REF:nd [ND])	0016020 // membrane (GO_REF:nd [ND])
M1_CGATGT_L001_R1_001 (paired) merged trimmed contig 11277	1.664	0.017	13.83	8.309	Q9LFS2	gex3_arath ame: full=protein gamete expressed 3 flags: precursor	0010183 // pollen tube guidance (GO_REF:nd [ND]) /// 0009790 // embryo development (GO_REF:nd [ND])	0005886 // plasma membrane (GO_REF:nd [ND])
M1_CGATGT_L001_R1_001 (paired) merged trimmed contig 6924	1.661	0.006795	16.778	10.099	Q9SLF3	tc132_arath ame: full=translocase of chloroplast chloroplastic short= oc132 ame: full=132 kda chloroplast outer envelope protein	0048439 // flower morphogenesis (GO_REF:nd [ND]) /// 0010051 // xylem and phloem pattern formation (GO_REF:nd [ND]) /// 0009887 // organ morphogenesis (GO_REF:nd [ND]) /// 0009855 // determination of bilateral symmetry (GO_REF:nd [ND]) /// 0048519 // negative regulation of biological process (GO_REF:nd [ND]) /// 0045036 // protein targeting to chloroplast (GO_REF:nd [ND])	0009707 // chloroplast outer membrane (GO_REF:nd [ND])	0004888 // transmembrane signaling receptor activity (GO_REF:nd [ND])
M1_CGATGT_L001_R1_001 (paired) merged trimmed contig 465	1.66	0.0009911	22.187	13.365	Q9UI10	ei2bd_human ame: full=translation initiation factor eif-2b subunit delta ame: full=eif-2b gdp-gtp exchange factor subunit delta	0042552 // myelination (GO_REF:nd [ND]) /// 0001541 // ovarian follicle development (GO_REF:nd [ND]) /// 0010033 // response to organic substance (GO_REF:nd [ND]) /// 0045947 // negative regulation of translational initiation (GO_REF:nd [ND]) /// 0014003 // oligodendrocyte development (GO_REF:nd [ND]) /// 0051716 // cellular response to stimulus (GO_REF:nd [ND]) /// 1901700 // response to oxygen-…	0005829 // cytosol (GO_REF:nd [ND]) /// 0005851 // eukaryotic translation initiation factor 2B complex (GO_REF:nd [ND])	0005515 // protein binding (GO_REF:nd [ND]) /// 0005085 // guanyl-nucleotide exchange factor activity (GO_REF:nd [ND]) /// 0003743 // translation initiation factor activity (GO_REF:nd [ND])
M1_CGATGT_L001_R1_001 (paired) merged trimmed contig 4637	1.659	0.035	22.21	13.387	C0LGH8	y1634_arath ame: full=probable lrr receptor-like serine threonine-protein kinase at1g63430 flags: precursor	0009086 // methionine biosynthetic process (GO_REF:nd [ND]) /// 0000394 // RNA splicing, via endonucleolytic cleavage and ligation (GO_REF:nd [ND])	0005886 // plasma membrane (GO_REF:nd [ND])
M1_CGATGT_L001_R1_001 (paired) merged trimmed contig 11018	1.659	0.003862	125.6	75.725	Q0D3J9	c3h53_orysj ame: full=zinc finger ccch domain-containing protein 53 short= 3h53			0097159 // organic cyclic compound binding (GO_REF:nd [ND]) /// 1901363 // heterocyclic compound binding (GO_REF:nd [ND])
M1_CGATGT_L001_R1_001 (paired) merged trimmed contig 2514	1.658	0.013	13.18	7.949	F4JP36	hap2_arath ame: full=protein hapless 2 ame: full=generative cell specific 1 flags: precursor	0048235 // pollen sperm cell differentiation (GO_REF:nd [ND])	0005783 // endoplasmic reticulum (GO_REF:nd [ND]) /// 0005886 // plasma membrane (GO_REF:nd [ND])
M1_CGATGT_L001_R1_001 (paired) merged trimmed contig 13103	1.657	0.049	29.024	17.511	Q38967	aap2_arath ame: full=amino acid permease 2 ame: full=amino acid transporter aap2	0015800 // acidic amino acid transport (GO_REF:nd [ND]) /// 0006833 // water transport (GO_REF:nd [ND]) /// 0070838 // divalent metal ion transport (GO_REF:nd [ND]) /// 0006612 // protein targeting to membrane (GO_REF:nd [ND]) /// 0030003 // cellular cation homeostasis (GO_REF:nd [ND]) /// 0009651 // response to salt stress (GO_REF:nd [ND]) /// 0009750 // response to fructose stimulus (GO_REF:nd …	0005887 // integral to plasma membrane (GO_REF:nd [ND])	0015171 // amino acid transmembrane transporter activity (GO_REF:nd [ND])
M1_CGATGT_L001_R1_001 (paired) merged trimmed contig 195	1.656	0.039	88.547	53.47	Q9LRB0	lcbk1_arath ame: full=sphingoid long-chain bases kinase 1 short= 1 short=lcb kinase 1 ame: full=sphingosine kinase 1	0010228 // vegetative to reproductive phase transition of meristem (GO_REF:nd [ND]) /// 0016926 // protein desumoylation (GO_REF:nd [ND]) /// 0050665 // hydrogen peroxide biosynthetic process (GO_REF:nd [ND]) /// 0009832 // plant-type cell wall biogenesis (GO_REF:nd [ND]) /// 0009630 // gravitropism (GO_REF:nd [ND]) /// 0007205 // protein kinase C-activating G-protein coupled receptor signaling p…	0005886 // plasma membrane (GO_REF:nd [ND]) /// 0005739 // mitochondrion (GO_REF:nd [ND])	0004143 // diacylglycerol kinase activity (GO_REF:nd [ND]) /// 0017050 // D-erythro-sphingosine kinase activity (GO_REF:nd [ND])
M1_CGATGT_L001_R1_001 (paired) merged trimmed contig 56	1.656	0.019	11.196	6.762	Q2H6X2	atg1_chagb ame: full=serine threonine-protein kinase atg1 ame: full=autophagy-related protein 1	0016310 // phosphorylation (GO_REF:nd [ND]) /// 0006810 // transport (GO_REF:nd [ND])		0000166 // nucleotide binding (GO_REF:nd [ND]) /// 0004672 // protein kinase activity (GO_REF:nd [ND])
M1_CGATGT_L001_R1_001 (paired) merged trimmed contig 7420	1.655	0.008953	17.392	10.509	Q8VY07	epn1_arath ame: full=clathrin interactor epsin 1 ame: full=epsin-related 1	0006623 // protein targeting to vacuole (GO_REF:nd [ND])	0005884 // actin filament (GO_REF:nd [ND]) /// 0005794 // Golgi apparatus (GO_REF:nd [ND]) /// 0009579 // thylakoid (GO_REF:nd [ND])	0002020 // protease binding (GO_REF:nd [ND]) /// 0030276 // clathrin binding (GO_REF:nd [ND]) /// 0005543 // phospholipid binding (GO_REF:nd [ND])
M1_CGATGT_L001_R1_001 (paired) merged trimmed contig 3901	1.654	0.004499	19.531	11.811	Q8GUN5	phl1_arath ame: full=protein phr1-like 1 ame: full=myb-like transcription factor 1		0005634 // nucleus (GO_REF:nd [ND])	0003677 // DNA binding (GO_REF:nd [ND]) /// 0003700 // sequence-specific DNA binding transcription factor activity (GO_REF:nd [ND])
M1_CGATGT_L001_R1_001 (paired) merged trimmed contig 5845	1.651	0.011	71.466	43.274	Q96329	acox4_arath ame: full=acyl-coenzyme a oxidase peroxisomal short=aox 4 ame: full=g6p ame: full=short-chain acyl- oxidase short= 4 short= 6 short=saox	0016558 // protein import into peroxisome matrix (GO_REF:nd [ND]) /// 0006623 // protein targeting to vacuole (GO_REF:nd [ND]) /// 0044265 // cellular macromolecule catabolic process (GO_REF:nd [ND]) /// 0046459 // short-chain fatty acid metabolic process (GO_REF:nd [ND]) /// 0016192 // vesicle-mediated transport (GO_REF:nd [ND]) /// 0007030 // Golgi organization (GO_REF:nd [ND]) /// 0006635 // f…	0005777 // peroxisome (GO_REF:nd [ND]) /// 0005829 // cytosol (GO_REF:nd [ND]) /// 0005739 // mitochondrion (GO_REF:nd [ND])	0003997 // acyl-CoA oxidase activity (GO_REF:nd [ND])
M1_CGATGT_L001_R1_001 (paired) merged trimmed contig 5094	1.649	0.034	10.736	6.512	O82804	elf3_arath ame: full=protein early flowering 3 ame: full=nematode-responsive protein	0044699 // single-organism process (GO_REF:nd [ND]) /// 0050896 // response to stimulus (GO_REF:nd [ND])
M1_CGATGT_L001_R1_001 (paired) merged trimmed contig 128	1.649	0.006322	106.442	64.563	B8AM21	ru2b_orysi ame: full=u2 small nuclear ribonucleoprotein b short=u2 snrnp b		0030529 // ribonucleoprotein complex (GO_REF:nd [ND]) /// 0031981 // nuclear lumen (GO_REF:nd [ND])	0097159 // organic cyclic compound binding (GO_REF:nd [ND]) /// 1901363 // heterocyclic compound binding (GO_REF:nd [ND])
M1_CGATGT_L001_R1_001 (paired) merged trimmed contig 12807	1.647	0.019	40.095	24.339	Q14684	rrp1b_human ame: full=ribosomal rna processing protein 1 homolog b ame: full=rrp1-like protein b	0044237 // cellular metabolic process (GO_REF:nd [ND])	0005634 // nucleus (GO_REF:nd [ND]) /// 0043232 // intracellular non-membrane-bounded organelle (GO_REF:nd [ND]) /// 0044446 // intracellular organelle part (GO_REF:nd [ND])
M1_CGATGT_L001_R1_001 (paired) merged trimmed contig 19275	1.647	0.001777	22.702	13.783	Q9LRP2	pt317_arath ame: full=probable sugar phosphate phosphate translocator at3g17430	0006863 // purine nucleobase transport (GO_REF:nd [ND])	0005794 // Golgi apparatus (GO_REF:nd [ND]) /// 0005886 // plasma membrane (GO_REF:nd [ND])	0008514 // organic anion transmembrane transporter activity (GO_REF:nd [ND])
M1_CGATGT_L001_R1_001 (paired) merged trimmed contig 194	1.646	0.0004879	20.653	12.55	P0CB22	atx2_arath ame: full=histone-lysine n-methyltransferase atx2 ame: full=protein set domain group 30 ame: full=trithorax-homolog protein 2 short=trx-homolog protein 2	0006355 // regulation of transcription, DNA-dependent (GO_REF:nd [ND]) /// 0051568 // histone H3-K4 methylation (GO_REF:nd [ND])		0042800 // histone methyltransferase activity (H3-K4 specific) (GO_REF:nd [ND])
M1_CGATGT_L001_R1_001 (paired) merged trimmed contig 6902	1.644	0.038	16.46	10.009	Q8H252	rbr_cocnu ame: full=retinoblastoma-related protein	0006355 // regulation of transcription, DNA-dependent (GO_REF:nd [ND]) /// 0051726 // regulation of cell cycle (GO_REF:nd [ND])	0005634 // nucleus (GO_REF:nd [ND])
M1_CGATGT_L001_R1_001 (paired) merged trimmed contig 764	1.644	0.001458	33.941	20.651	Q8W234	seuss_arath ame: full=transcriptional corepressor seuss	0048481 // ovule development (GO_REF:nd [ND]) /// 0042744 // hydrogen peroxide catabolic process (GO_REF:nd [ND]) /// 0009909 // regulation of flower development (GO_REF:nd [ND]) /// 0009790 // embryo development (GO_REF:nd [ND])	0005634 // nucleus (GO_REF:nd [ND])	0003677 // DNA binding (GO_REF:nd [ND]) /// 0003712 // transcription cofactor activity (GO_REF:nd [ND]) /// 0060090 // binding, bridging (GO_REF:nd [ND]) /// 0046982 // protein heterodimerization activity (GO_REF:nd [ND])
M1_CGATGT_L001_R1_001 (paired) merged trimmed contig 2683	1.642	0.009038	42.423	25.831	Q9SB51	ubp16_arath ame: full=ubiquitin carboxyl-terminal hydrolase 16 ame: full=deubiquitinating enzyme 16 short= 16 ame: full=ubiquitin thioesterase 16 ame: full=ubiquitin-specific-processing protease 16	0000956 // nuclear-transcribed mRNA catabolic process (GO_REF:nd [ND]) /// 0016579 // protein deubiquitination (GO_REF:nd [ND]) /// 0048364 // root development (GO_REF:nd [ND]) /// 0006487 // protein N-linked glycosylation (GO_REF:nd [ND]) /// 1901000 // regulation of response to salt stress (GO_REF:nd [ND]) /// 0009908 // flower development (GO_REF:nd [ND]) /// 0008283 // cell proliferation (GO_…	0005576 // extracellular region (GO_REF:nd [ND])	0004843 // ubiquitin-specific protease activity (GO_REF:nd [ND]) /// 0005515 // protein binding (GO_REF:nd [ND]) /// 0004221 // ubiquitin thiolesterase activity (GO_REF:nd [ND])
M1_CGATGT_L001_R1_001 (paired) merged trimmed contig 3410	1.641	0.002778	19.869	12.11	Q9SRE5	Y1666_ARATHRecName: Full=Uncharacterized protein At1g76660		0044464 // cell part (GO_REF:nd [ND])
M1_CGATGT_L001_R1_001 (paired) merged trimmed contig 1049	1.64	0.046	14.561	8.88	Q9ZVM9	y1461_arath ame: full=probable serine threonine-protein kinase at1g54610	0010267 // production of ta-siRNAs involved in RNA interference (GO_REF:nd [ND]) /// 0010050 // vegetative phase change (GO_REF:nd [ND]) /// 0009616 // virus induced gene silencing (GO_REF:nd [ND]) /// 0035196 // production of miRNAs involved in gene silencing by miRNA (GO_REF:nd [ND])	0005886 // plasma membrane (GO_REF:nd [ND])	0016301 // kinase activity (GO_REF:nd [ND]) /// 0005515 // protein binding (GO_REF:nd [ND])
M1_CGATGT_L001_R1_001 (paired) merged trimmed contig 4424	1.64	0.004637	10.281	6.269	D2WL32	glgb3_arath ame: full= -alpha-glucan-branching enzyme chloroplastic amyloplastic short= iii ame: full=branching enzyme 1 short= 1 ame: full=protein embryo defective 2729 ame: full=starch-branching enzyme 3 flags: precursor	0005975 // carbohydrate metabolic process (GO_REF:nd [ND]) /// 0009793 // embryo development ending in seed dormancy (GO_REF:nd [ND])	0009507 // chloroplast (GO_REF:nd [ND])	0004556 // alpha-amylase activity (GO_REF:nd [ND])
M1_CGATGT_L001_R1_001 (paired) merged trimmed contig 14352	1.64	0.001953	22.954	13.996	Q39238	tsl_arath ame: full=serine threonine-protein kinase tousled		0005634 // nucleus (GO_REF:nd [ND]) /// 0009507 // chloroplast (GO_REF:nd [ND])	0042802 // identical protein binding (GO_REF:nd [ND]) /// 0004674 // protein serine/threonine kinase activity (GO_REF:nd [ND])
M1_CGATGT_L001_R1_001 (paired) merged trimmed contig 18826	1.637	0.01	10.988	6.712	P96554	y319_myxxa ame: full=uncharacterized membrane protein stkorf319		0016020 // membrane (GO_REF:nd [ND])
M1_CGATGT_L001_R1_001 (paired) merged trimmed contig 4905	1.636	0.035	20.332	12.426	Q8LQ74	iaa6_orysj ame: full=auxin-responsive protein iaa6 ame: full=indoleacetic acid-induced protein 6	0009987 // cellular process (GO_REF:nd [ND])
M1_CGATGT_L001_R1_001 (paired) merged trimmed contig 7472	1.635	0.044	17.481	10.691	Q0J2R1	p2c67_orysj ame: full=probable protein phosphatase 2c 67 short= 2c67	0008152 // metabolic process (GO_REF:nd [ND])		0046872 // metal ion binding (GO_REF:nd [ND]) /// 0004722 // protein serine/threonine phosphatase activity (GO_REF:nd [ND])
M1_CGATGT_L001_R1_001 (paired) merged trimmed contig 15520	1.635	0.033	16.042	9.813	Q852K3	rfc5_orysj ame: full=replication factor c subunit 5 short= 5 ame: full=activator 1 subunit 5	0009793 // embryo development ending in seed dormancy (GO_REF:nd [ND]) /// 0006261 // DNA-dependent DNA replication (GO_REF:nd [ND])	0005634 // nucleus (GO_REF:nd [ND])	0003677 // DNA binding (GO_REF:nd [ND]) /// 0005524 // ATP binding (GO_REF:nd [ND]) /// 0017111 // nucleoside-triphosphatase activity (GO_REF:nd [ND])
M1_CGATGT_L001_R1_001 (paired) merged trimmed contig 13761	1.634	0.008189	21.794	13.341	P44573	opda_haein ame: full=oligopeptidase a			0016787 // hydrolase activity (GO_REF:nd [ND])
M1_CGATGT_L001_R1_001 (paired) merged trimmed contig 6714	1.633	0.029	17.567	10.755	Q56X46	msl2_arath ame: full=mechanosensitive ion channel protein chloroplastic ame: full=mechanosensitive channel of small conductance-like 2 ame: full= -like protein 2 flags: precursor	0010020 // chloroplast fission (GO_REF:nd [ND])	0016020 // membrane (GO_REF:nd [ND]) /// 0009526 // plastid envelope (GO_REF:nd [ND]) /// 0009507 // chloroplast (GO_REF:nd [ND])	0005216 // ion channel activity (GO_REF:nd [ND])
M1_CGATGT_L001_R1_001 (paired) merged trimmed contig 13106	1.628	0.031	48.04	29.501	Q9Y383	lc7l2_human ame: full= rna-binding protein luc7-like 2			0005515 // protein binding (GO_REF:nd [ND])
M1_CGATGT_L001_R1_001 (paired) merged trimmed contig 8041	1.628	0.03	20.289	12.463	Q0D5P3	fh11_orysj ame: full=formin-like protein 11 ame: full= 11 flags: precursor		0016023 // cytoplasmic membrane-bounded vesicle (GO_REF:nd [ND]) /// 0016020 // membrane (GO_REF:nd [ND])
M1_CGATGT_L001_R1_001 (paired) merged trimmed contig 7254	1.627	0.00324	14.748	9.065	Q9SNC6	pub13_arath ame: full=u-box domain-containing protein 13 ame: full=plant u-box protein 13	0048767 // root hair elongation (GO_REF:nd [ND]) /// 0000902 // cell morphogenesis (GO_REF:nd [ND]) /// 0042742 // defense response to bacterium (GO_REF:nd [ND]) /// 0046777 // protein autophosphorylation (GO_REF:nd [ND]) /// 0006487 // protein N-linked glycosylation (GO_REF:nd [ND]) /// 0048193 // Golgi vesicle transport (GO_REF:nd [ND]) /// 0006499 // N-terminal protein myristoylation (GO_REF:n…	0005829 // cytosol (GO_REF:nd [ND]) /// 0005634 // nucleus (GO_REF:nd [ND])	0004842 // ubiquitin-protein ligase activity (GO_REF:nd [ND]) /// 0070696 // transmembrane receptor protein serine/threonine kinase binding (GO_REF:nd [ND])
M1_CGATGT_L001_R1_001 (paired) merged trimmed contig 9348	1.625	0.021	13.951	8.586	Q8W034	rnp1_arath ame: full=heterogeneous nuclear ribonucleoprotein 1 short=hnrnp1		0005829 // cytosol (GO_REF:nd [ND])
M1_CGATGT_L001_R1_001 (paired) merged trimmed contig 10173	1.623	0.0007348	10.124	6.237	Q9SJ61	cdpkp_arath ame: full=calcium-dependent protein kinase 25			0016301 // kinase activity (GO_REF:nd [ND])
M1_CGATGT_L001_R1_001 (paired) merged trimmed contig 1117	1.622	0.019	12.054	7.431	Q9FEA2	sye_arath ame: full=glutamate--trna chloroplastic mitochondrial ame: full=glutamyl-trna synthetase short= flags: precursor	0009658 // chloroplast organization (GO_REF:nd [ND]) /// 0048481 // ovule development (GO_REF:nd [ND]) /// 0006424 // glutamyl-tRNA aminoacylation (GO_REF:nd [ND]) /// 0007005 // mitochondrion organization (GO_REF:nd [ND]) /// 0010105 // negative regulation of ethylene mediated signaling pathway (GO_REF:nd [ND])	0005783 // endoplasmic reticulum (GO_REF:nd [ND]) /// 0005739 // mitochondrion (GO_REF:nd [ND]) /// 0009570 // chloroplast stroma (GO_REF:nd [ND])	0004872 // receptor activity (GO_REF:nd [ND]) /// 0004818 // glutamate-tRNA ligase activity (GO_REF:nd [ND]) /// 0005515 // protein binding (GO_REF:nd [ND]) /// 0051740 // ethylene binding (GO_REF:nd [ND]) /// 0004673 // protein histidine kinase activity (GO_REF:nd [ND])
M1_CGATGT_L001_R1_001 (paired) merged trimmed contig 17907	1.62	0.031	11.14	6.876	Q9S7G7	mb3r1_arath ame: full=myb-related protein 3r-1 ame: full=plant c-myb-like protein 1 short=protein pc-myb1	0000911 // cytokinesis by cell plate formation (GO_REF:nd [ND]) /// 0006355 // regulation of transcription, DNA-dependent (GO_REF:nd [ND])	0005634 // nucleus (GO_REF:nd [ND])	0003713 // transcription coactivator activity (GO_REF:nd [ND]) /// 0003677 // DNA binding (GO_REF:nd [ND]) /// 0003700 // sequence-specific DNA binding transcription factor activity (GO_REF:nd [ND])
M1_CGATGT_L001_R1_001 (paired) merged trimmed contig 14999	1.619	0.0086	35.138	21.705	Q16186	adrm1_human ame: full=proteasomal ubiquitin receptor adrm1 ame: full=110 kda cell membrane glycoprotein short=gp110 ame: full=adhesion-regulating molecule 1 short=arm-1 ame: full=proteasome regulatory particle non-atpase 13 short=hrpn13 ame: full=rpn13 homolog	0010950 // positive regulation of endopeptidase activity (GO_REF:nd [ND]) /// 0043248 // proteasome assembly (GO_REF:nd [ND]) /// 0006368 // transcription elongation from RNA polymerase II promoter (GO_REF:nd [ND])	0005730 // nucleolus (GO_REF:nd [ND]) /// 0000502 // proteasome complex (GO_REF:nd [ND]) /// 0005737 // cytoplasm (GO_REF:nd [ND]) /// 0005887 // integral to plasma membrane (GO_REF:nd [ND])	0002020 // protease binding (GO_REF:nd [ND]) /// 0061133 // endopeptidase activator activity (GO_REF:nd [ND]) /// 0070628 // proteasome binding (GO_REF:nd [ND])
M1_CGATGT_L001_R1_001 (paired) merged trimmed contig 316	1.617	0.015	11.794	7.292	Q640V9	tatd1_xenla ame: full= deoxyribonuclease tatdn1			0016787 // hydrolase activity (GO_REF:nd [ND])
M1_CGATGT_L001_R1_001 (paired) merged trimmed contig 2063	1.616	0.014	30.826	19.08	Q9ZWA6	mgp_arath ame: full=zinc finger protein magpie	0006355 // regulation of transcription, DNA-dependent (GO_REF:nd [ND])	0005634 // nucleus (GO_REF:nd [ND])	0005515 // protein binding (GO_REF:nd [ND]) /// 0003676 // nucleic acid binding (GO_REF:nd [ND]) /// 0003700 // sequence-specific DNA binding transcription factor activity (GO_REF:nd [ND]) /// 0008270 // zinc ion binding (GO_REF:nd [ND])
M1_CGATGT_L001_R1_001 (paired) merged trimmed contig 2747	1.615	0.02	22.432	13.891	Q7XUK4	gun12_orysj ame: full=endoglucanase 12 ame: full=endo- -beta glucanase 12 ame: full= 3	0030245 // cellulose catabolic process (GO_REF:nd [ND])	0016021 // integral to membrane (GO_REF:nd [ND])	0008810 // cellulase activity (GO_REF:nd [ND])
M1_CGATGT_L001_R1_001 (paired) merged trimmed contig 9885	1.615	0.013	15.6	9.658	Q3M9B9	rlmn_anavt ame: full=probable dual-specificity rna methyltransferase ame: full=23s rrna (adenine -c )-methyltransferase ame: full=23s rrna m2a2503 methyltransferase ame: full=ribosomal rna large subunit methyltransferase n ame: full=trna (adenine -c )-methyltransferase ame: full=trna m2a37 methyltransferase	0034470 // ncRNA processing (GO_REF:nd [ND])		0008168 // methyltransferase activity (GO_REF:nd [ND]) /// 0005488 // binding (GO_REF:nd [ND])
M1_CGATGT_L001_R1_001 (paired) merged trimmed contig 821	1.614	0.04	35.407	21.938	Q94J16	hfa4b_orysj ame: full=heat stress transcription factor a-4b ame: full=heat stress transcription factor 4 short= sf-04 ame: full=heat stress transcription factor 9 short=rhsf9	0006351 // transcription, DNA-dependent (GO_REF:nd [ND])	0044424 // intracellular part (GO_REF:nd [ND])	0003677 // DNA binding (GO_REF:nd [ND])
M1_CGATGT_L001_R1_001 (paired) merged trimmed contig 11675	1.613	0.035	47.277	29.308	Q9SJT1	sae2_arath ame: full=sumo-activating enzyme subunit 2 ame: full=protein embryo defective 2764 ame: full=ubiquitin-like 1-activating enzyme e1b	0016925 // protein sumoylation (GO_REF:nd [ND]) /// 0009793 // embryo development ending in seed dormancy (GO_REF:nd [ND])	0005829 // cytosol (GO_REF:nd [ND]) /// 0005634 // nucleus (GO_REF:nd [ND]) /// 0009506 // plasmodesma (GO_REF:nd [ND])	0005515 // protein binding (GO_REF:nd [ND]) /// 0019948 // SUMO activating enzyme activity (GO_REF:nd [ND])
M1_CGATGT_L001_R1_001 (paired) merged trimmed contig 8495	1.611	0.027	19.658	12.2	Q9Y4A5	trrap_human ame: full=transformation transcription domain-associated protein ame: full=350 400 kda pcaf-associated factor short=paf350 400 ame: full=staf40 ame: full=tra1 homolog	0016573 // histone acetylation (GO_REF:nd [ND])	0070461 // SAGA-type complex (GO_REF:nd [ND])
M1_CGATGT_L001_R1_001 (paired) merged trimmed contig 3070	1.609	0.006894	19.479	12.108	Q9Y383	lc7l2_human ame: full= rna-binding protein luc7-like 2			0005515 // protein binding (GO_REF:nd [ND])
M1_CGATGT_L001_R1_001 (paired) merged trimmed contig 14046	1.608	0.05	60.263	37.482	Q9FHD7	y5126_arath ame: full=probable serine threonine-protein kinase at5g41260	0031347 // regulation of defense response (GO_REF:nd [ND]) /// 0009627 // systemic acquired resistance (GO_REF:nd [ND])	0005886 // plasma membrane (GO_REF:nd [ND])	0016301 // kinase activity (GO_REF:nd [ND])
M1_CGATGT_L001_R1_001 (paired) merged trimmed contig 7166	1.607	0.017	18.153	11.298	Q8W3M6	ubcp_arath ame: full=ubiquitin-like domain-containing ctd phosphatase ame: full=nuclear proteasome inhibitor ublcp1		0005634 // nucleus (GO_REF:nd [ND])
M1_CGATGT_L001_R1_001 (paired) merged trimmed contig 6663	1.604	0.018	31.986	19.943	A2YNT8	sapk2_orysi ame: full=serine threonine-protein kinase sapk2 ame: full=osmotic stress abscisic acid-activated protein kinase 2	0080167 // response to karrikin (GO_REF:nd [ND]) /// 0006468 // protein phosphorylation (GO_REF:nd [ND]) /// 0009651 // response to salt stress (GO_REF:nd [ND]) /// 0009738 // abscisic acid mediated signaling pathway (GO_REF:nd [ND])	0005829 // cytosol (GO_REF:nd [ND]) /// 0005634 // nucleus (GO_REF:nd [ND])	0005524 // ATP binding (GO_REF:nd [ND]) /// 0004674 // protein serine/threonine kinase activity (GO_REF:nd [ND])
M1_CGATGT_L001_R1_001 (paired) merged trimmed contig 12237	1.601	0.0009601	26.291	16.417	Q84JP1	nfya7_arath ame: full=nuclear transcription factor y subunit a-7 short= -ya-7	0016036 // cellular response to phosphate starvation (GO_REF:nd [ND]) /// 0019375 // galactolipid biosynthetic process (GO_REF:nd [ND]) /// 0045892 // negative regulation of transcription, DNA-dependent (GO_REF:nd [ND])	0005634 // nucleus (GO_REF:nd [ND])
M1_CGATGT_L001_R1_001 (paired) merged trimmed contig 5214	1.6	0.024	48.523	30.321	O81983	sys_helan ame: full=serine--trna ligase ame: full=seryl-trna synthetase short= ame: full=seryl-trna(ser sec) synthetase	0006434 // seryl-tRNA aminoacylation (GO_REF:nd [ND]) /// 0097056 // selenocysteinyl-tRNA(Sec) biosynthetic process (GO_REF:nd [ND])	0005737 // cytoplasm (GO_REF:nd [ND])	0005524 // ATP binding (GO_REF:nd [ND]) /// 0004828 // serine-tRNA ligase activity (GO_REF:nd [ND])
M1_CGATGT_L001_R1_001 (paired) merged trimmed contig 10785	1.6	0.009603	46.746	29.219	Q5N7W4	rh30_orysj ame: full=dead-box atp-dependent rna helicase 30	0000184 // nuclear-transcribed mRNA catabolic process, nonsense-mediated decay (GO_REF:nd [ND]) /// 0006364 // rRNA processing (GO_REF:nd [ND])	0005634 // nucleus (GO_REF:nd [ND])	0005524 // ATP binding (GO_REF:nd [ND]) /// 0003723 // RNA binding (GO_REF:nd [ND]) /// 0008026 // ATP-dependent helicase activity (GO_REF:nd [ND])
M1_CGATGT_L001_R1_001 (paired) merged trimmed contig 2474	1.6	0.007968	19.914	12.443	Q9P2Y5	uvrag_human ame: full=uv radiation resistance-associated gene protein ame: full=p63		0005768 // endosome (GO_REF:nd [ND])	0005515 // protein binding (GO_REF:nd [ND])
M1_CGATGT_L001_R1_001 (paired) merged trimmed contig 8241	1.597	0.031	20.823	13.037	Q9SR02	med14_arath ame: full=mediator of rna polymerase ii transcription subunit 14 ame: full=protein struwwelpeter short=	0009627 // systemic acquired resistance (GO_REF:nd [ND]) /// 0009630 // gravitropism (GO_REF:nd [ND]) /// 0008284 // positive regulation of cell proliferation (GO_REF:nd [ND]) /// 0006486 // protein glycosylation (GO_REF:nd [ND]) /// 0045893 // positive regulation of transcription, DNA-dependent (GO_REF:nd [ND])	0016592 // mediator complex (GO_REF:nd [ND]) /// 0009506 // plasmodesma (GO_REF:nd [ND])	0005515 // protein binding (GO_REF:nd [ND])
M1_CGATGT_L001_R1_001 (paired) merged trimmed contig 2786	1.597	0.031	18.46	11.56	Q6KC79	nipbl_human ame: full=nipped-b-like protein ame: full=delangin ame: full=scc2 homolog	0080090 // regulation of primary metabolic process (GO_REF:nd [ND]) /// 0050793 // regulation of developmental process (GO_REF:nd [ND]) /// 0051239 // regulation of multicellular organismal process (GO_REF:nd [ND]) /// 0044260 // cellular macromolecule metabolic process (GO_REF:nd [ND]) /// 0051276 // chromosome organization (GO_REF:nd [ND]) /// 0022402 // cell cycle process (GO_REF:nd [ND]) /// …	0005634 // nucleus (GO_REF:nd [ND])	0005515 // protein binding (GO_REF:nd [ND])
M1_CGATGT_L001_R1_001 (paired) merged trimmed contig 255	1.597	0.002084	97.943	61.34	Q9C7A2	y3236_arath ame: full=ankyrin repeat-containing protein at3g12360	0009651 // response to salt stress (GO_REF:nd [ND]) /// 0034613 // cellular protein localization (GO_REF:nd [ND])	0005634 // nucleus (GO_REF:nd [ND]) /// 0005886 // plasma membrane (GO_REF:nd [ND])	0005515 // protein binding (GO_REF:nd [ND])
M1_CGATGT_L001_R1_001 (paired) merged trimmed contig 5784	1.596	0.023	10.607	6.645	Q155U0	vps51_danre ame: full=vacuolar protein sorting-associated protein 51 homolog ame: full=protein fat-free	0007030 // Golgi organization (GO_REF:nd [ND]) /// 0044241 // lipid digestion (GO_REF:nd [ND]) /// 0010517 // regulation of phospholipase activity (GO_REF:nd [ND]) /// 0048193 // Golgi vesicle transport (GO_REF:nd [ND])		0030306 // ADP-ribosylation factor binding (GO_REF:nd [ND])
M1_CGATGT_L001_R1_001 (paired) merged trimmed contig 10027	1.595	0.05	11.927	7.48	Q6AST1	hox32_orysj ame: full=homeobox-leucine zipper protein hox32 ame: full=hd-zip protein hox32 ame: full=homeodomain transcription factor hox32 ame: full= ox32	0006355 // regulation of transcription, DNA-dependent (GO_REF:nd [ND])	0005634 // nucleus (GO_REF:nd [ND])	0003700 // sequence-specific DNA binding transcription factor activity (GO_REF:nd [ND]) /// 0043565 // sequence-specific DNA binding (GO_REF:nd [ND])
M1_CGATGT_L001_R1_001 (paired) merged trimmed contig 10847	1.595	0.013	35.134	22.031	A8IR43	wdr12_chlre ame: full=ribosome biogenesis protein wdr12 homolog	0009987 // cellular process (GO_REF:nd [ND])	0044424 // intracellular part (GO_REF:nd [ND])
M1_CGATGT_L001_R1_001 (paired) merged trimmed contig 4065	1.594	0.002344	16.766	10.515	Q10G56	oat_orysj ame: full=ornithine mitochondrial ame: full=ornithine delta-aminotransferase ame: full=ornithine--oxo-acid aminotransferase flags: precursor	0009741 // response to brassinosteroid stimulus (GO_REF:nd [ND]) /// 0009733 // response to auxin stimulus (GO_REF:nd [ND]) /// 0010260 // organ senescence (GO_REF:nd [ND]) /// 0009414 // response to water deprivation (GO_REF:nd [ND]) /// 0009413 // response to flooding (GO_REF:nd [ND]) /// 0009626 // plant-type hypersensitive response (GO_REF:nd [ND]) /// 0006979 // response to oxidative stress …	0005759 // mitochondrial matrix (GO_REF:nd [ND])	0030170 // pyridoxal phosphate binding (GO_REF:nd [ND]) /// 0004587 // ornithine-oxo-acid transaminase activity (GO_REF:nd [ND]) /// 0008270 // zinc ion binding (GO_REF:nd [ND])
M1_CGATGT_L001_R1_001 (paired) merged trimmed contig 10340	1.593	0.031	24.145	15.157	Q96NC0	zmat2_human ame: full=zinc finger matrin-type protein 2			0005515 // protein binding (GO_REF:nd [ND])
M1_CGATGT_L001_R1_001 (paired) merged trimmed contig 17977	1.592	0.00253	12.393	7.786	Q9LQQ8	rlck7_arath ame: full=probable serine threonine-protein kinase rlckvii		0005634 // nucleus (GO_REF:nd [ND]) /// 0005886 // plasma membrane (GO_REF:nd [ND])	0016301 // kinase activity (GO_REF:nd [ND])
M1_CGATGT_L001_R1_001 (paired) merged trimmed contig 3252	1.59	0.039	374.098	235.346	P59169	h33_arath ame: full=histone ame: full=histone	0006605 // protein targeting (GO_REF:nd [ND]) /// 0006007 // glucose catabolic process (GO_REF:nd [ND]) /// 0006334 // nucleosome assembly (GO_REF:nd [ND])	0005634 // nucleus (GO_REF:nd [ND]) /// 0000786 // nucleosome (GO_REF:nd [ND])	0003677 // DNA binding (GO_REF:nd [ND]) /// 0046982 // protein heterodimerization activity (GO_REF:nd [ND])
M1_CGATGT_L001_R1_001 (paired) merged trimmed contig 3784	1.589	0.016	31.744	19.975	Q6PD62	ctr9_human ame: full=rna polymerase-associated protein ctr9 homolog ame: full=sh2 domain-binding protein 1	0051571 // positive regulation of histone H3-K4 methylation (GO_REF:nd [ND]) /// 0032968 // positive regulation of transcription elongation from RNA polymerase II promoter (GO_REF:nd [ND]) /// 0045638 // negative regulation of myeloid cell differentiation (GO_REF:nd [ND]) /// 0080182 // histone H3-K4 trimethylation (GO_REF:nd [ND]) /// 0033523 // histone H2B ubiquitination (GO_REF:nd [ND]) /// 00…	0016593 // Cdc73/Paf1 complex (GO_REF:nd [ND])	0005515 // protein binding (GO_REF:nd [ND])
M1_CGATGT_L001_R1_001 (paired) merged trimmed contig 4002	1.589	0.014	540.395	340.053	P53492	act7_arath ame: full=actin-7 ame: full=actin-2	0006094 // gluconeogenesis (GO_REF:nd [ND]) /// 0009733 // response to auxin stimulus (GO_REF:nd [ND]) /// 0009416 // response to light stimulus (GO_REF:nd [ND]) /// 0010498 // proteasomal protein catabolic process (GO_REF:nd [ND]) /// 0048767 // root hair elongation (GO_REF:nd [ND]) /// 0009845 // seed germination (GO_REF:nd [ND]) /// 0006007 // glucose catabolic process (GO_REF:nd [ND]) /// 005…	0005829 // cytosol (GO_REF:nd [ND]) /// 0005856 // cytoskeleton (GO_REF:nd [ND]) /// 0009506 // plasmodesma (GO_REF:nd [ND]) /// 0005730 // nucleolus (GO_REF:nd [ND]) /// 0009941 // chloroplast envelope (GO_REF:nd [ND]) /// 0005886 // plasma membrane (GO_REF:nd [ND]) /// 0005739 // mitochondrion (GO_REF:nd [ND]) /// 0005618 // cell wall (GO_REF:nd [ND]) /// 0009570 // chloroplast stroma (GO_REF:n…	0005515 // protein binding (GO_REF:nd [ND]) /// 0005200 // structural constituent of cytoskeleton (GO_REF:nd [ND])
M1_CGATGT_L001_R1_001 (paired) merged trimmed contig 7813	1.589	0.001999	245.317	154.344	P19950	rs141_maize ame: full=40s ribosomal protein s14 ame: full=clone mch1	0006412 // translation (GO_REF:nd [ND])	0005840 // ribosome (GO_REF:nd [ND])	0003735 // structural constituent of ribosome (GO_REF:nd [ND])
M1_CGATGT_L001_R1_001 (paired) merged trimmed contig 3314	1.586	0.042	11.815	7.449	Q5Z678	ill6_orysj ame: full=iaa-amino acid hydrolase ilr1-like 6 flags: precursor	0009753 // response to jasmonic acid stimulus (GO_REF:nd [ND]) /// 0010112 // regulation of systemic acquired resistance (GO_REF:nd [ND]) /// 0009620 // response to fungus (GO_REF:nd [ND]) /// 0009850 // auxin metabolic process (GO_REF:nd [ND]) /// 0006508 // proteolysis (GO_REF:nd [ND]) /// 0009695 // jasmonic acid biosynthetic process (GO_REF:nd [ND]) /// 0009611 // response to wounding (GO_REF…	0016023 // cytoplasmic membrane-bounded vesicle (GO_REF:nd [ND])	0008237 // metallopeptidase activity (GO_REF:nd [ND]) /// 0010178 // IAA-amino acid conjugate hydrolase activity (GO_REF:nd [ND])
M1_CGATGT_L001_R1_001 (paired) merged trimmed contig 934	1.585	0.012	36.351	22.937	Q9XED8	arfi_arath ame: full=auxin response factor 9	0006355 // regulation of transcription, DNA-dependent (GO_REF:nd [ND])	0005634 // nucleus (GO_REF:nd [ND])	0005515 // protein binding (GO_REF:nd [ND]) /// 0003700 // sequence-specific DNA binding transcription factor activity (GO_REF:nd [ND])
M1_CGATGT_L001_R1_001 (paired) merged trimmed contig 14550	1.585	0.011	39.997	25.235	Q60EX6	bsl1_orysj ame: full=serine threonine-protein phosphatase bsl1 homolog ame: full=bsu1-like protein 1 homolog		0005634 // nucleus (GO_REF:nd [ND])	0004721 // phosphoprotein phosphatase activity (GO_REF:nd [ND]) /// 0030145 // manganese ion binding (GO_REF:nd [ND]) /// 0005506 // iron ion binding (GO_REF:nd [ND])
M1_CGATGT_L001_R1_001 (paired) merged trimmed contig 2331	1.585	0.001346	66.155	41.732	Q8W0Z9	ccr4a_arath ame: full=carbon catabolite repressor protein 4 homolog 1 short=ccr4 homolog 1	0010228 // vegetative to reproductive phase transition of meristem (GO_REF:nd [ND])	0005829 // cytosol (GO_REF:nd [ND])	0016787 // hydrolase activity (GO_REF:nd [ND])
M1_CGATGT_L001_R1_001 (paired) merged trimmed contig 13396	1.583	0.021	15.098	9.537	Q8RXD4	brca1_arath ame: full=protein breast cancer susceptibility 1 homolog short= 1	0010332 // response to gamma radiation (GO_REF:nd [ND]) /// 0006310 // DNA recombination (GO_REF:nd [ND]) /// 0006281 // DNA repair (GO_REF:nd [ND])		0004842 // ubiquitin-protein ligase activity (GO_REF:nd [ND])
M1_CGATGT_L001_R1_001 (paired) merged trimmed contig 6654	1.583	0.001472	11.542	7.289	B2UE66	ftsh_ralpj ame: full=atp-dependent zinc metalloprotease			0016787 // hydrolase activity (GO_REF:nd [ND]) /// 0005488 // binding (GO_REF:nd [ND])
M1_CGATGT_L001_R1_001 (paired) merged trimmed contig 268	1.582	0.001313	12.424	7.854	Q08A71	anm6_arath ame: full=probable protein arginine n-methyltransferase 6		0005634 // nucleus (GO_REF:nd [ND]) /// 0005737 // cytoplasm (GO_REF:nd [ND])	0008168 // methyltransferase activity (GO_REF:nd [ND])
M1_CGATGT_L001_R1_001 (paired) merged trimmed contig 11637	1.58	0.015	55.184	34.921	O04197	coi1_arath ame: full=coronatine-insensitive protein 1 ame: full=coi-1 ame: full=f-box lrr-repeat protein 2 short= 1 short= 2	0002237 // response to molecule of bacterial origin (GO_REF:nd [ND]) /// 0042742 // defense response to bacterium (GO_REF:nd [ND]) /// 0009625 // response to insect (GO_REF:nd [ND]) /// 0009641 // shade avoidance (GO_REF:nd [ND]) /// 0009909 // regulation of flower development (GO_REF:nd [ND]) /// 0009861 // jasmonic acid and ethylene-dependent systemic resistance (GO_REF:nd [ND]) /// 0009867 // …	0005634 // nucleus (GO_REF:nd [ND]) /// 0019005 // SCF ubiquitin ligase complex (GO_REF:nd [ND])	0005515 // protein binding (GO_REF:nd [ND]) /// 0004842 // ubiquitin-protein ligase activity (GO_REF:nd [ND])
M1_CGATGT_L001_R1_001 (paired) merged trimmed contig 629	1.58	0.014	17.59	11.137	O04249	stp7_arath ame: full=sugar transport protein 7 ame: full=hexose transporter 7		0005886 // plasma membrane (GO_REF:nd [ND])	0005351 // sugar:hydrogen symporter activity (GO_REF:nd [ND])
M1_CGATGT_L001_R1_001 (paired) merged trimmed contig 7316	1.578	0.046	20.549	13.023	Q6K478	csplq_orysj ame: full=casp-like protein os09g0249400		0016021 // integral to membrane (GO_REF:nd [ND]) /// 0005886 // plasma membrane (GO_REF:nd [ND])
M1_CGATGT_L001_R1_001 (paired) merged trimmed contig 5288	1.578	0.012	221.867	140.581	Q9ZWA6	mgp_arath ame: full=zinc finger protein magpie	0006355 // regulation of transcription, DNA-dependent (GO_REF:nd [ND])	0005634 // nucleus (GO_REF:nd [ND])	0005515 // protein binding (GO_REF:nd [ND]) /// 0003676 // nucleic acid binding (GO_REF:nd [ND]) /// 0003700 // sequence-specific DNA binding transcription factor activity (GO_REF:nd [ND]) /// 0008270 // zinc ion binding (GO_REF:nd [ND])
M1_CGATGT_L001_R1_001 (paired) merged trimmed contig 6147	1.577	0.003356	19.504	12.368	Q2R114	cadh4_orysj ame: full= cinnamyl alcohol dehydrogenase 4 short= 4	0009699 // phenylpropanoid biosynthetic process (GO_REF:nd [ND])		0046872 // metal ion binding (GO_REF:nd [ND]) /// 0016616 // oxidoreductase activity, acting on the CH-OH group of donors, NAD or NADP as acceptor (GO_REF:nd [ND])
M1_CGATGT_L001_R1_001 (paired) merged trimmed contig 13564	1.576	0.001471	26.687	16.93	Q6ZDQ1	agm1_orysj ame: full=phosphoacetylglucosamine mutase short=pagm ame: full=acetylglucosamine phosphomutase ame: full=n-acetylglucosamine-phosphate mutase	0000719 // photoreactive repair (GO_REF:nd [ND]) /// 0006048 // UDP-N-acetylglucosamine biosynthetic process (GO_REF:nd [ND]) /// 0005975 // carbohydrate metabolic process (GO_REF:nd [ND]) /// 0009411 // response to UV (GO_REF:nd [ND])	0005829 // cytosol (GO_REF:nd [ND]) /// 0009506 // plasmodesma (GO_REF:nd [ND]) /// 0005739 // mitochondrion (GO_REF:nd [ND])	0004610 // phosphoacetylglucosamine mutase activity (GO_REF:nd [ND]) /// 0000287 // magnesium ion binding (GO_REF:nd [ND])
M1_CGATGT_L001_R1_001 (paired) merged trimmed contig 4956	1.575	0.005816	15.942	10.12	Q8S9H7	div_antma ame: full=transcription factor divaricata	0009908 // flower development (GO_REF:nd [ND]) /// 0048262 // determination of dorsal/ventral asymmetry (GO_REF:nd [ND])
M1_CGATGT_L001_R1_001 (paired) merged trimmed contig 3020	1.575	0.005692	16.002	10.16	Q9Y4D2	dgla_human ame: full=sn1-specific diacylglycerol lipase alpha short=dgl-alpha ame: full=neural stem cell-derived dendrite regulator	0007596 // blood coagulation (GO_REF:nd [ND]) /// 0044763 // single-organism cellular process (GO_REF:nd [ND])	0016020 // membrane (GO_REF:nd [ND])
M1_CGATGT_L001_R1_001 (paired) merged trimmed contig 14535	1.573	0.00687	10.299	6.546	Q658H5	spxm3_orysj ame: full=spx domain-containing membrane protein os06g0129400	0055085 // transmembrane transport (GO_REF:nd [ND])	0016021 // integral to membrane (GO_REF:nd [ND]) /// 0000325 // plant-type vacuole (GO_REF:nd [ND]) /// 0005774 // vacuolar membrane (GO_REF:nd [ND])
M1_CGATGT_L001_R1_001 (paired) merged trimmed contig 9277	1.571	0.022	17.344	11.039	Q9LRZ5	pldp1_arath ame: full=phospholipase d p1 short= p1 ame: full=phospholipase d zeta 1 short=pldzeta1 ame: full=phospholipase d1 phox and px-containing domain protein	0009409 // response to cold (GO_REF:nd [ND]) /// 0019375 // galactolipid biosynthetic process (GO_REF:nd [ND]) /// 0006612 // protein targeting to membrane (GO_REF:nd [ND]) /// 0009862 // systemic acquired resistance, salicylic acid mediated signaling pathway (GO_REF:nd [ND]) /// 0030968 // endoplasmic reticulum unfolded protein response (GO_REF:nd [ND]) /// 0009738 // abscisic acid mediated sign…	0005737 // cytoplasm (GO_REF:nd [ND])	0004630 // phospholipase D activity (GO_REF:nd [ND])
M1_CGATGT_L001_R1_001 (paired) merged trimmed contig 4723	1.571	0.002887	32.375	20.609	Q05966	grp10_brana ame: full=glycine-rich rna-binding protein 10			0003676 // nucleic acid binding (GO_REF:nd [ND])
M1_CGATGT_L001_R1_001 (paired) merged trimmed contig 6923	1.57	0.014	689.688	439.413	Q9FDW1	myb44_arath ame: full=transcription factor myb44 ame: full=myb-related protein 44 short= 44 ame: full=myb-related protein r1 short= 1	0010200 // response to chitin (GO_REF:nd [ND]) /// 0009733 // response to auxin stimulus (GO_REF:nd [ND]) /// 0042742 // defense response to bacterium (GO_REF:nd [ND]) /// 0009737 // response to abscisic acid stimulus (GO_REF:nd [ND]) /// 0009739 // response to gibberellin stimulus (GO_REF:nd [ND]) /// 2000022 // regulation of jasmonic acid mediated signaling pathway (GO_REF:nd [ND]) /// 0009651 …	0005634 // nucleus (GO_REF:nd [ND])	0003700 // sequence-specific DNA binding transcription factor activity (GO_REF:nd [ND])
M1_CGATGT_L001_R1_001 (paired) merged trimmed contig 2022	1.57	0.006416	18.057	11.499	Q9R1R2	trim3_mouse ame: full=tripartite motif-containing protein 3 ame: full=ring finger protein 22 ame: full=ring finger protein hac1		0005737 // cytoplasm (GO_REF:nd [ND])	0005515 // protein binding (GO_REF:nd [ND])
M1_CGATGT_L001_R1_001 (paired) merged trimmed contig 10789	1.569	0.05	35.698	22.747	Q9LV48	perk1_arath ame: full=proline-rich receptor-like protein kinase perk1 ame: full=proline-rich extensin-like receptor kinase 1 short= 1	0009620 // response to fungus (GO_REF:nd [ND]) /// 0052546 // cell wall pectin metabolic process (GO_REF:nd [ND]) /// 0052541 // plant-type cell wall cellulose metabolic process (GO_REF:nd [ND]) /// 0051510 // regulation of unidimensional cell growth (GO_REF:nd [ND]) /// 0046777 // protein autophosphorylation (GO_REF:nd [ND]) /// 0009611 // response to wounding (GO_REF:nd [ND])	0005886 // plasma membrane (GO_REF:nd [ND])	0005524 // ATP binding (GO_REF:nd [ND]) /// 0004674 // protein serine/threonine kinase activity (GO_REF:nd [ND])
M1_CGATGT_L001_R1_001 (paired) merged trimmed contig 8530	1.569	0.014	15.697	10.007	Q8RWF5	mate9_arath ame: full=mate efflux family protein 9 ame: full=protein detoxification 1-like 5 ame: full=protein dtx6		0005886 // plasma membrane (GO_REF:nd [ND])	0005215 // transporter activity (GO_REF:nd [ND])
M1_CGATGT_L001_R1_001 (paired) merged trimmed contig 12665	1.565	0.035	18.648	11.914	Q8WUH2	tgfa1_human ame: full=transforming growth factor-beta receptor-associated protein 1 short=tgf-beta receptor-associated protein 1 short=trap-1 short=trap1	0009987 // cellular process (GO_REF:nd [ND])
M1_CGATGT_L001_R1_001 (paired) merged trimmed contig 7132	1.564	0.032	12.619	8.067	P42785	pcp_human ame: full=lysosomal pro-x carboxypeptidase ame: full=angiotensinase c ame: full=lysosomal carboxypeptidase c ame: full=proline carboxypeptidase ame: full=prolylcarboxypeptidase short=prcp flags: precursor	0007597 // blood coagulation, intrinsic pathway (GO_REF:nd [ND])	0005886 // plasma membrane (GO_REF:nd [ND])	0004185 // serine-type carboxypeptidase activity (GO_REF:nd [ND]) /// 0005515 // protein binding (GO_REF:nd [ND])
M1_CGATGT_L001_R1_001 (paired) merged trimmed contig 5036	1.562	0.014	18.726	11.985	Q7XVB3	bass1_orysj ame: full=probable sodium metabolite cotransporter chloroplastic ame: full=bile acid-sodium symporter family protein 1 flags: precursor	0006814 // sodium ion transport (GO_REF:nd [ND])	0016020 // membrane (GO_REF:nd [ND]) /// 0009507 // chloroplast (GO_REF:nd [ND])	0005215 // transporter activity (GO_REF:nd [ND])
M1_CGATGT_L001_R1_001 (paired) merged trimmed contig 6212	1.562	0.002961	44.176	28.281	Q9MBA3	rad17_arath ame: full=cell cycle checkpoint protein rad17 short= 17 ame: full=radiation-sensitive protein 17	0043687 // post-translational protein modification (GO_REF:nd [ND]) /// 0033044 // regulation of chromosome organization (GO_REF:nd [ND]) /// 0007126 // meiosis (GO_REF:nd [ND]) /// 0045893 // positive regulation of transcription, DNA-dependent (GO_REF:nd [ND]) /// 0006282 // regulation of DNA repair (GO_REF:nd [ND])
M1_CGATGT_L001_R1_001 (paired) merged trimmed contig 16788	1.56	0.004122	11.531	7.393	Q9NX01	txn4b_human ame: full=thioredoxin-like protein 4b ame: full=dim1-like protein	0007067 // mitosis (GO_REF:nd [ND]) /// 0008380 // RNA splicing (GO_REF:nd [ND]) /// 0006397 // mRNA processing (GO_REF:nd [ND])	0005681 // spliceosomal complex (GO_REF:nd [ND])
M1_CGATGT_L001_R1_001 (paired) merged trimmed contig 1255	1.56	0.001014	14.493	9.293	F4IAE9	y1591_arath ame: full=atpase family aaa domain-containing protein at1g05910		0005634 // nucleus (GO_REF:nd [ND])	0005524 // ATP binding (GO_REF:nd [ND])
M1_CGATGT_L001_R1_001 (paired) merged trimmed contig 901	1.559	0.006869	17.309	11.099	Q3EC97	fbl14_arath ame: full=f-box lrr-repeat protein 14	0006511 // ubiquitin-dependent protein catabolic process (GO_REF:nd [ND])
M1_CGATGT_L001_R1_001 (paired) merged trimmed contig 17973	1.559	0.003606	16.191	10.386	Q8RXV3	p2c59_arath ame: full=probable protein phosphatase 2c 59 short= 2c59 ame: full= 1-1-interacting protein 2 ame: full=protein phosphatase 2c win2 short=pp2c win2	0044419 // interspecies interaction between organisms (GO_REF:nd [ND]) /// 0042742 // defense response to bacterium (GO_REF:nd [ND]) /// 0006470 // protein dephosphorylation (GO_REF:nd [ND])	0005886 // plasma membrane (GO_REF:nd [ND])	0004722 // protein serine/threonine phosphatase activity (GO_REF:nd [ND])
M1_CGATGT_L001_R1_001 (paired) merged trimmed contig 9347	1.558	0.004383	15.576	10	Q5H8A6	casto_lotja ame: full=ion channel castor	0006811 // ion transport (GO_REF:nd [ND])	0031965 // nuclear membrane (GO_REF:nd [ND]) /// 0016021 // integral to membrane (GO_REF:nd [ND])
M1_CGATGT_L001_R1_001 (paired) merged trimmed contig 2988	1.557	0.004981	32.116	20.626	Q940Y3	arid3_arath ame: full=at-rich interactive domain-containing protein 3 short=arid domain-containing protein 3	0016246 // RNA interference (GO_REF:nd [ND]) /// 0009630 // gravitropism (GO_REF:nd [ND]) /// 0006346 // methylation-dependent chromatin silencing (GO_REF:nd [ND])	0005634 // nucleus (GO_REF:nd [ND])	0003700 // sequence-specific DNA binding transcription factor activity (GO_REF:nd [ND])
M1_CGATGT_L001_R1_001 (paired) merged trimmed contig 5937	1.555	0.004187	60.24	38.739	O65570	vili4_arath ame: full=villin-4	0048767 // root hair elongation (GO_REF:nd [ND]) /// 0016482 // cytoplasmic transport (GO_REF:nd [ND]) /// 0009737 // response to abscisic acid stimulus (GO_REF:nd [ND]) /// 0030042 // actin filament depolymerization (GO_REF:nd [ND]) /// 0051014 // actin filament severing (GO_REF:nd [ND]) /// 0051764 // actin crosslink formation (GO_REF:nd [ND])	0005829 // cytosol (GO_REF:nd [ND])	0051015 // actin filament binding (GO_REF:nd [ND])
M1_CGATGT_L001_R1_001 (paired) merged trimmed contig 12924	1.554	0.024	16.813	10.819	Q9NXF1	tex10_human ame: full=testis-expressed sequence 10 protein		0071339 // MLL1 complex (GO_REF:nd [ND])
M1_CGATGT_L001_R1_001 (paired) merged trimmed contig 5049	1.553	0.048	107.306	69.085	Q9UKV3	acinu_human ame: full=apoptotic chromatin condensation inducer in the nucleus short=acinus	0030263 // apoptotic chromosome condensation (GO_REF:nd [ND]) /// 0030218 // erythrocyte differentiation (GO_REF:nd [ND]) /// 0045657 // positive regulation of monocyte differentiation (GO_REF:nd [ND])	0005829 // cytosol (GO_REF:nd [ND]) /// 0005730 // nucleolus (GO_REF:nd [ND])	0097159 // organic cyclic compound binding (GO_REF:nd [ND]) /// 0005515 // protein binding (GO_REF:nd [ND]) /// 1901363 // heterocyclic compound binding (GO_REF:nd [ND])
M1_CGATGT_L001_R1_001 (paired) merged trimmed contig 8159	1.551	0.022	46.991	30.303	Q94A27	sac2_arath ame: full=phosphoinositide phosphatase sac2 short= 2 ame: full=phosphatidylinositol -bisphosphate 5-phosphatase sac2 ame: full=protein suppressor of actin 2 ame: full=sac domain protein 2	0046855 // inositol phosphate dephosphorylation (GO_REF:nd [ND]) /// 0032957 // inositol trisphosphate metabolic process (GO_REF:nd [ND])
M1_CGATGT_L001_R1_001 (paired) merged trimmed contig 17700	1.551	0.013	82.071	52.917	Q9LHJ8	sap5_arath ame: full=zinc finger a20 and an1 domain-containing stress-associated protein 5 short= 5	0051865 // protein autoubiquitination (GO_REF:nd [ND]) /// 0009414 // response to water deprivation (GO_REF:nd [ND]) /// 0006007 // glucose catabolic process (GO_REF:nd [ND])	0005634 // nucleus (GO_REF:nd [ND])	0004842 // ubiquitin-protein ligase activity (GO_REF:nd [ND])
M1_CGATGT_L001_R1_001 (paired) merged trimmed contig 684	1.547	0.016	59.092	38.19	Q9FYR7	scl8_arath ame: full=scarecrow-like protein 8 short= 8 ame: full=gras family protein 30 short= -30	0006355 // regulation of transcription, DNA-dependent (GO_REF:nd [ND])	0005634 // nucleus (GO_REF:nd [ND]) /// 0005737 // cytoplasm (GO_REF:nd [ND])
M1_CGATGT_L001_R1_001 (paired) merged trimmed contig 5177	1.547	0.00701	103.585	66.974	Q39433	rb1bv_betvu ame: full=ras-related protein rab1bv	0015031 // protein transport (GO_REF:nd [ND]) /// 0007264 // small GTPase mediated signal transduction (GO_REF:nd [ND])	0005886 // plasma membrane (GO_REF:nd [ND])	0005525 // GTP binding (GO_REF:nd [ND])
M1_CGATGT_L001_R1_001 (paired) merged trimmed contig 135	1.547	0.0006305	13.115	8.479	O23116	eil3_arath ame: full=ethylene insensitive 3-like 3 protein	0009733 // response to auxin stimulus (GO_REF:nd [ND]) /// 0009409 // response to cold (GO_REF:nd [ND]) /// 0009743 // response to carbohydrate stimulus (GO_REF:nd [ND]) /// 0000303 // response to superoxide (GO_REF:nd [ND]) /// 0006612 // protein targeting to membrane (GO_REF:nd [ND]) /// 0009862 // systemic acquired resistance, salicylic acid mediated signaling pathway (GO_REF:nd [ND]) /// 0009…	0005634 // nucleus (GO_REF:nd [ND])	0003677 // DNA binding (GO_REF:nd [ND]) /// 0003700 // sequence-specific DNA binding transcription factor activity (GO_REF:nd [ND])
M1_CGATGT_L001_R1_001 (paired) merged trimmed contig 5340	1.545	0.014	80.255	51.956	O81826	h2a3_arath ame: full=probable histone ame: full=hta2		0005634 // nucleus (GO_REF:nd [ND])	0003677 // DNA binding (GO_REF:nd [ND])
M1_CGATGT_L001_R1_001 (paired) merged trimmed contig 1891	1.545	0.003633	31.91	20.658	Q9AS36	ccl11_orysj ame: full=cyclin-l1-1 short= 1 1	0043687 // post-translational protein modification (GO_REF:nd [ND]) /// 0000079 // regulation of cyclin-dependent protein serine/threonine kinase activity (GO_REF:nd [ND]) /// 0006396 // RNA processing (GO_REF:nd [ND]) /// 0009651 // response to salt stress (GO_REF:nd [ND]) /// 0010440 // stomatal lineage progression (GO_REF:nd [ND]) /// 0051301 // cell division (GO_REF:nd [ND]) /// 0048573 // ph…	0009506 // plasmodesma (GO_REF:nd [ND])	0016538 // cyclin-dependent protein serine/threonine kinase regulator activity (GO_REF:nd [ND]) /// 0019901 // protein kinase binding (GO_REF:nd [ND])
M1_CGATGT_L001_R1_001 (paired) merged trimmed contig 3505	1.543	0.003388	51.695	33.502	Q5R7R9	snw1_ponab ame: full=snw domain-containing protein 1 ame: full=nuclear protein ame: full=ski-interacting protein	0009966 // regulation of signal transduction (GO_REF:nd [ND]) /// 0051254 // positive regulation of RNA metabolic process (GO_REF:nd [ND]) /// 0048384 // retinoic acid receptor signaling pathway (GO_REF:nd [ND]) /// 0006357 // regulation of transcription from RNA polymerase II promoter (GO_REF:nd [ND]) /// 0071310 // cellular response to organic substance (GO_REF:nd [ND]) /// 0000398 // mRNA spli…	0043234 // protein complex (GO_REF:nd [ND]) /// 0031981 // nuclear lumen (GO_REF:nd [ND])	0008134 // transcription factor binding (GO_REF:nd [ND]) /// 0003712 // transcription cofactor activity (GO_REF:nd [ND]) /// 0035257 // nuclear hormone receptor binding (GO_REF:nd [ND])
M1_CGATGT_L001_R1_001 (paired) merged trimmed contig 7412	1.542	0.003268	116.377	75.488	Q9ZWA6	mgp_arath ame: full=zinc finger protein magpie	0006355 // regulation of transcription, DNA-dependent (GO_REF:nd [ND])	0005634 // nucleus (GO_REF:nd [ND])	0005515 // protein binding (GO_REF:nd [ND]) /// 0003676 // nucleic acid binding (GO_REF:nd [ND]) /// 0003700 // sequence-specific DNA binding transcription factor activity (GO_REF:nd [ND]) /// 0008270 // zinc ion binding (GO_REF:nd [ND])
M1_CGATGT_L001_R1_001 (paired) merged trimmed contig 11541	1.54	0.006029	30.998	20.123	P0CZ23	acox3_arath ame: full=acyl-coenzyme a oxidase peroxisomal short=aox 3 short=acyl- oxidase 3 ame: full=medium-chain acyl- oxidase short= 3 flags: precursor	0006635 // fatty acid beta-oxidation (GO_REF:nd [ND]) /// 0051791 // medium-chain fatty acid metabolic process (GO_REF:nd [ND])	0005777 // peroxisome (GO_REF:nd [ND])	0003997 // acyl-CoA oxidase activity (GO_REF:nd [ND])
M1_CGATGT_L001_R1_001 (paired) merged trimmed contig 2879	1.539	0.026	27.785	18.055	O66601	guaa_aquae ame: full=gmp synthase	1901566 // organonitrogen compound biosynthetic process (GO_REF:nd [ND]) /// 0044238 // primary metabolic process (GO_REF:nd [ND]) /// 0044271 // cellular nitrogen compound biosynthetic process (GO_REF:nd [ND]) /// 0044281 // small molecule metabolic process (GO_REF:nd [ND])		0016874 // ligase activity (GO_REF:nd [ND])
M1_CGATGT_L001_R1_001 (paired) merged trimmed contig 10682	1.539	0.012	14.897	9.681	O54922	exoc7_rat ame: full=exocyst complex component 7 ame: full=exocyst complex component exo70 short=rexo70		0044424 // intracellular part (GO_REF:nd [ND])
M1_CGATGT_L001_R1_001 (paired) merged trimmed contig 1355	1.539	0.001908	11.8	7.668	Q650U0	bass5_orysj ame: full=probable sodium metabolite cotransporter chloroplastic ame: full=bile acid-sodium symporter family protein 5 flags: precursor	0009753 // response to jasmonic acid stimulus (GO_REF:nd [ND]) /// 0006814 // sodium ion transport (GO_REF:nd [ND]) /// 0019761 // glucosinolate biosynthetic process (GO_REF:nd [ND]) /// 0009611 // response to wounding (GO_REF:nd [ND])	0016021 // integral to membrane (GO_REF:nd [ND]) /// 0009941 // chloroplast envelope (GO_REF:nd [ND])	0008508 // bile acid:sodium symporter activity (GO_REF:nd [ND])
M1_CGATGT_L001_R1_001 (paired) merged trimmed contig 3312	1.538	0.00282	54.518	35.452	Q9FE64	efgm_orysj ame: full=elongation factor mitochondrial short=ef-gmt ame: full=elongation factor g mitochondrial short=mef-g 1 ame: full=elongation factor g1 flags: precursor	0006184 // GTP catabolic process (GO_REF:nd [ND]) /// 0006414 // translational elongation (GO_REF:nd [ND]) /// 0046686 // response to cadmium ion (GO_REF:nd [ND])	0005739 // mitochondrion (GO_REF:nd [ND])	0005525 // GTP binding (GO_REF:nd [ND]) /// 0005524 // ATP binding (GO_REF:nd [ND]) /// 0003746 // translation elongation factor activity (GO_REF:nd [ND]) /// 0003924 // GTPase activity (GO_REF:nd [ND])
M1_CGATGT_L001_R1_001 (paired) merged trimmed contig 2693	1.537	0.016	50.281	32.722	Q8BHJ5	tbl1r_mouse ame: full=f-box-like wd repeat-containing protein tbl1xr1 ame: full=nuclear receptor corepressor hdac3 complex subunit tblr1 ame: full=tbl1-related protein 1 ame: full=transducin beta-like 1x-related protein 1	0045892 // negative regulation of transcription, DNA-dependent (GO_REF:nd [ND]) /// 0043161 // proteasomal ubiquitin-dependent protein catabolic process (GO_REF:nd [ND]) /// 0045944 // positive regulation of transcription from RNA polymerase II promoter (GO_REF:nd [ND]) /// 0044763 // single-organism cellular process (GO_REF:nd [ND])	0044451 // nucleoplasm part (GO_REF:nd [ND]) /// 0043234 // protein complex (GO_REF:nd [ND])	0003714 // transcription corepressor activity (GO_REF:nd [ND]) /// 0005515 // protein binding (GO_REF:nd [ND]) /// 0044212 // transcription regulatory region DNA binding (GO_REF:nd [ND])
M1_CGATGT_L001_R1_001 (paired) merged trimmed contig 5621	1.536	0.044	22.379	14.572	Q96HR8	naf1_human ame: full=h aca ribonucleoprotein complex non-core subunit naf1 short=hnaf1	0042254 // ribosome biogenesis (GO_REF:nd [ND])	0005732 // small nucleolar ribonucleoprotein complex (GO_REF:nd [ND]) /// 0005813 // centrosome (GO_REF:nd [ND]) /// 0030054 // cell junction (GO_REF:nd [ND]) /// 0005737 // cytoplasm (GO_REF:nd [ND])	0005515 // protein binding (GO_REF:nd [ND]) /// 0003723 // RNA binding (GO_REF:nd [ND])
M1_CGATGT_L001_R1_001 (paired) merged trimmed contig 1953	1.536	0.017	28.855	18.784	Q8L765	bpm1_arath ame: full=btb poz and math domain-containing protein 1 ame: full=protein btb-poz and math domain 1 short= 1	0042631 // cellular response to water deprivation (GO_REF:nd [ND]) /// 0071472 // cellular response to salt stress (GO_REF:nd [ND])	0005634 // nucleus (GO_REF:nd [ND])	0042802 // identical protein binding (GO_REF:nd [ND])
M1_CGATGT_L001_R1_001 (paired) merged trimmed contig 5136	1.536	0.007741	32.339	21.061	Q09326	mgat2_rat ame: full=alpha- -mannosyl-glycoprotein 2-beta-n-acetylglucosaminyltransferase ame: full=beta- -n-acetylglucosaminyltransferase ii ame: full= c-t ii short=gnt-ii ame: full=mannoside acetylglucosaminyltransferase 2 ame: full=n-glycosyl-oligosaccharide-glycoprotein n-acetylglucosaminyltransferase ii	0006487 // protein N-linked glycosylation (GO_REF:nd [ND])
M1_CGATGT_L001_R1_001 (paired) merged trimmed contig 2837	1.535	0.037	27.58	17.969	Q9LJX0	ab19b_arath ame: full=abc transporter b family member 19 short=abc transporter short= 19 ame: full=multidrug resistance protein 11 ame: full=p-glycoprotein 19	0009733 // response to auxin stimulus (GO_REF:nd [ND]) /// 0010160 // formation of organ boundary (GO_REF:nd [ND]) /// 0048767 // root hair elongation (GO_REF:nd [ND]) /// 0055085 // transmembrane transport (GO_REF:nd [ND]) /// 0010048 // vernalization response (GO_REF:nd [ND]) /// 0000271 // polysaccharide biosynthetic process (GO_REF:nd [ND]) /// 0009640 // photomorphogenesis (GO_REF:nd [ND]) /…	0016021 // integral to membrane (GO_REF:nd [ND]) /// 0005886 // plasma membrane (GO_REF:nd [ND])	0005515 // protein binding (GO_REF:nd [ND]) /// 0010329 // auxin efflux transmembrane transporter activity (GO_REF:nd [ND]) /// 0042626 // ATPase activity, coupled to transmembrane movement of substances (GO_REF:nd [ND])
M1_CGATGT_L001_R1_001 (paired) merged trimmed contig 2017	1.535	0.001661	43.85	28.568	Q7XUF4	cdkg2_orysj ame: full=cyclin-dependent kinase g-2 short=cdkg 2			0004674 // protein serine/threonine kinase activity (GO_REF:nd [ND])
M1_CGATGT_L001_R1_001 (paired) merged trimmed contig 11930	1.534	0.014	79.883	52.091	Q38732	dag_antma ame: full=dag chloroplastic flags: precursor		0009507 // chloroplast (GO_REF:nd [ND])
M1_CGATGT_L001_R1_001 (paired) merged trimmed contig 9668	1.533	0.028	10.258	6.694	B0F9L7	gogc2_arath ame: full=golgin candidate 2 short= 2	0009630 // gravitropism (GO_REF:nd [ND])	0005794 // Golgi apparatus (GO_REF:nd [ND])
M1_CGATGT_L001_R1_001 (paired) merged trimmed contig 6375	1.532	0.02	13.677	8.928	Q40193	rb11c_lotja ame: full=ras-related protein rab11c	0015031 // protein transport (GO_REF:nd [ND]) /// 0007264 // small GTPase mediated signal transduction (GO_REF:nd [ND])	0005886 // plasma membrane (GO_REF:nd [ND])	0005525 // GTP binding (GO_REF:nd [ND])
M1_CGATGT_L001_R1_001 (paired) merged trimmed contig 10265	1.531	0.012	16.818	10.988	P31828	pqql_ecoli ame: full=probable zinc protease			0003824 // catalytic activity (GO_REF:nd [ND])
M1_CGATGT_L001_R1_001 (paired) merged trimmed contig 3162	1.531	0.0001105	84.354	55.111	P55143	glrx_ricco ame: full=glutaredoxin	0009987 // cellular process (GO_REF:nd [ND])
M1_CGATGT_L001_R1_001 (paired) merged trimmed contig 19172	1.53	0.015	151.096	98.759	Q9FEF8	md36b_arath ame: full=probable mediator of rna polymerase ii transcription subunit 36b ame: full=skp1-interacting partner 7 ame: full=rrna 2 -o-methyltransferase fibrillarin 1	0016571 // histone methylation (GO_REF:nd [ND]) /// 0000478 // endonucleolytic cleavage involved in rRNA processing (GO_REF:nd [ND]) /// 0001510 // RNA methylation (GO_REF:nd [ND]) /// 0010388 // cullin deneddylation (GO_REF:nd [ND]) /// 0016579 // protein deubiquitination (GO_REF:nd [ND]) /// 0009640 // photomorphogenesis (GO_REF:nd [ND]) /// 0016567 // protein ubiquitination (GO_REF:nd [ND]) //…	0005829 // cytosol (GO_REF:nd [ND]) /// 0005730 // nucleolus (GO_REF:nd [ND]) /// 0016020 // membrane (GO_REF:nd [ND])	0030515 // snoRNA binding (GO_REF:nd [ND])
M1_CGATGT_L001_R1_001 (paired) merged trimmed contig 11517	1.529	0.003699	17.112	11.19	Q9M3B9	ab20b_arath ame: full=abc transporter b family member 20 short=abc transporter short= 20 ame: full=multidrug resistance protein 14 ame: full=p-glycoprotein 20	0048440 // carpel development (GO_REF:nd [ND]) /// 0010315 // auxin efflux (GO_REF:nd [ND]) /// 0010540 // basipetal auxin transport (GO_REF:nd [ND]) /// 0055085 // transmembrane transport (GO_REF:nd [ND]) /// 0010048 // vernalization response (GO_REF:nd [ND]) /// 0010541 // acropetal auxin transport (GO_REF:nd [ND]) /// 0006200 // ATP catabolic process (GO_REF:nd [ND]) /// 0043481 // anthocyanin…	0005634 // nucleus (GO_REF:nd [ND]) /// 0016021 // integral to membrane (GO_REF:nd [ND]) /// 0005886 // plasma membrane (GO_REF:nd [ND])	0010329 // auxin efflux transmembrane transporter activity (GO_REF:nd [ND]) /// 0042626 // ATPase activity, coupled to transmembrane movement of substances (GO_REF:nd [ND])
M1_CGATGT_L001_R1_001 (paired) merged trimmed contig 17912	1.528	0.048	27.982	18.311	Q8N9R8	scai_human ame: full=protein scai ame: full=suppressor of cancer cell invasion protein	0048523 // negative regulation of cellular process (GO_REF:nd [ND]) /// 0044763 // single-organism cellular process (GO_REF:nd [ND])
M1_CGATGT_L001_R1_001 (paired) merged trimmed contig 10380	1.528	0.045	12.083	7.905	Q9LK94	mdar2_arath ame: full=probable monodehydroascorbate cytoplasmic isoform 2 short=mdar 2	0019761 // glucosinolate biosynthetic process (GO_REF:nd [ND]) /// 0042744 // hydrogen peroxide catabolic process (GO_REF:nd [ND]) /// 0046686 // response to cadmium ion (GO_REF:nd [ND])	0009941 // chloroplast envelope (GO_REF:nd [ND]) /// 0005778 // peroxisomal membrane (GO_REF:nd [ND])	0016656 // monodehydroascorbate reductase (NADH) activity (GO_REF:nd [ND])
M1_CGATGT_L001_R1_001 (paired) merged trimmed contig 12100	1.528	0.001851	70.601	46.215	Q651Z5	hox6_orysj ame: full=homeobox-leucine zipper protein hox6 ame: full=hd-zip protein hox6 ame: full=homeodomain transcription factor hox6 ame: full= ox6	0006355 // regulation of transcription, DNA-dependent (GO_REF:nd [ND])	0005634 // nucleus (GO_REF:nd [ND])	0003700 // sequence-specific DNA binding transcription factor activity (GO_REF:nd [ND]) /// 0000976 // transcription regulatory region sequence-specific DNA binding (GO_REF:nd [ND])
M1_CGATGT_L001_R1_001 (paired) merged trimmed contig 422	1.528	0.001138	10.514	6.883	Q8L493	bcal3_arath ame: full=branched-chain-amino-acid aminotransferase-like protein chloroplastic flags: precursor	0008153 // para-aminobenzoic acid biosynthetic process (GO_REF:nd [ND]) /// 0046654 // tetrahydrofolate biosynthetic process (GO_REF:nd [ND])	0009570 // chloroplast stroma (GO_REF:nd [ND])	0008696 // 4-amino-4-deoxychorismate lyase activity (GO_REF:nd [ND])
M1_CGATGT_L001_R1_001 (paired) merged trimmed contig 10612	1.527	0.012	84.423	55.292	P49397	rs3a_orysj ame: full=40s ribosomal protein s3a ame: full=cyc07 protein	0006412 // translation (GO_REF:nd [ND])	0005730 // nucleolus (GO_REF:nd [ND]) /// 0005886 // plasma membrane (GO_REF:nd [ND]) /// 0009507 // chloroplast (GO_REF:nd [ND]) /// 0005618 // cell wall (GO_REF:nd [ND]) /// 0022627 // cytosolic small ribosomal subunit (GO_REF:nd [ND])	0003735 // structural constituent of ribosome (GO_REF:nd [ND])
M1_CGATGT_L001_R1_001 (paired) merged trimmed contig 10083	1.527	0.006382	35.35	23.157	O54922	exoc7_rat ame: full=exocyst complex component 7 ame: full=exocyst complex component exo70 short=rexo70		0044464 // cell part (GO_REF:nd [ND])
M1_CGATGT_L001_R1_001 (paired) merged trimmed contig 6317	1.526	0.019	12.82	8.398	Q61107	gbp4_mouse ame: full=guanylate-binding protein 4 ame: full=gtp-binding protein 3 short=gbp-3 ame: full=gtp-binding protein 4 short=gbp-4 ame: full=guanine nucleotide-binding protein 4 ame: full=guanylate-binding protein 3	0050830 // defense response to Gram-positive bacterium (GO_REF:nd [ND]) /// 0042832 // defense response to protozoan (GO_REF:nd [ND]) /// 0071346 // cellular response to interferon-gamma (GO_REF:nd [ND]) /// 0035458 // cellular response to interferon-beta (GO_REF:nd [ND]) /// 0051856 // adhesion to symbiont (GO_REF:nd [ND])	0005829 // cytosol (GO_REF:nd [ND]) /// 0031410 // cytoplasmic vesicle (GO_REF:nd [ND]) /// 0020005 // symbiont-containing vacuole membrane (GO_REF:nd [ND])
M1_CGATGT_L001_R1_001 (paired) merged trimmed contig 16677	1.526	0.007705	15.939	10.443	Q680B9	prrp2_arath ame: full=proteinaceous rnase p 2	0043144 // snoRNA processing (GO_REF:nd [ND]) /// 0001682 // tRNA 5'-leader removal (GO_REF:nd [ND]) /// 0006397 // mRNA processing (GO_REF:nd [ND])	0005634 // nucleus (GO_REF:nd [ND])	0004526 // ribonuclease P activity (GO_REF:nd [ND])
M1_CGATGT_L001_R1_001 (paired) merged trimmed contig 1411	1.526	0.002561	22.067	14.459	Q69RJ0	gltb_orysj ame: full=ferredoxin-dependent glutamate chloroplastic ame: full=fd-gogat flags: precursor	0055114 // oxidation-reduction process (GO_REF:nd [ND]) /// 0009416 // response to light stimulus (GO_REF:nd [ND]) /// 0097054 // L-glutamate biosynthetic process (GO_REF:nd [ND]) /// 0080114 // positive regulation of glycine hydroxymethyltransferase activity (GO_REF:nd [ND]) /// 0009853 // photorespiration (GO_REF:nd [ND]) /// 0006541 // glutamine metabolic process (GO_REF:nd [ND])	0048046 // apoplast (GO_REF:nd [ND]) /// 0009941 // chloroplast envelope (GO_REF:nd [ND]) /// 0016020 // membrane (GO_REF:nd [ND]) /// 0005739 // mitochondrion (GO_REF:nd [ND]) /// 0009570 // chloroplast stroma (GO_REF:nd [ND])	0046872 // metal ion binding (GO_REF:nd [ND]) /// 0016041 // glutamate synthase (ferredoxin) activity (GO_REF:nd [ND]) /// 0051538 // 3 iron, 4 sulfur cluster binding (GO_REF:nd [ND])
M1_CGATGT_L001_R1_001 (paired) merged trimmed contig 8665	1.526	0.0007822	40.413	26.479	Q9FLF7	myst1_arath ame: full=probable myst-like histone acetyltransferase 1	0048768 // root hair cell tip growth (GO_REF:nd [ND]) /// 0010224 // response to UV-B (GO_REF:nd [ND]) /// 0006355 // regulation of transcription, DNA-dependent (GO_REF:nd [ND]) /// 0010492 // maintenance of shoot apical meristem identity (GO_REF:nd [ND]) /// 0008284 // positive regulation of cell proliferation (GO_REF:nd [ND]) /// 0051301 // cell division (GO_REF:nd [ND]) /// 0006281 // DNA repa…	0005634 // nucleus (GO_REF:nd [ND])	0003700 // sequence-specific DNA binding transcription factor activity (GO_REF:nd [ND]) /// 0003676 // nucleic acid binding (GO_REF:nd [ND]) /// 0008270 // zinc ion binding (GO_REF:nd [ND]) /// 0004402 // histone acetyltransferase activity (GO_REF:nd [ND])
M1_CGATGT_L001_R1_001 (paired) merged trimmed contig 8702	1.525	0.05	38.81	25.453	Q9MA75	vip1_arath ame: full=transcription factor vip1 ame: full=protein sulphate utilization efficiency 3 short=protein sulfate utilization efficiency 3 ame: full= 2-interacting protein 1 short= 1	0050794 // regulation of cellular process (GO_REF:nd [ND]) /// 0044763 // single-organism cellular process (GO_REF:nd [ND]) /// 0050896 // response to stimulus (GO_REF:nd [ND])		0005488 // binding (GO_REF:nd [ND])
M1_CGATGT_L001_R1_001 (paired) merged trimmed contig 2291	1.525	0.007481	19.164	12.569	Q9LHG8	elc_arath ame: full=protein elc short= ame: full=escrt-i complex subunit vps23 homolog 1 ame: full=vacuolar protein-sorting-associated protein 23 homolog 1	0010200 // response to chitin (GO_REF:nd [ND]) /// 0010091 // trichome branching (GO_REF:nd [ND]) /// 0051301 // cell division (GO_REF:nd [ND])	0043234 // protein complex (GO_REF:nd [ND]) /// 0005770 // late endosome (GO_REF:nd [ND]) /// 0005769 // early endosome (GO_REF:nd [ND])	0043130 // ubiquitin binding (GO_REF:nd [ND])
M1_CGATGT_L001_R1_001 (paired) merged trimmed contig 6473	1.525	0.002013	11.778	7.723	P61964	wdr5_human ame: full=wd repeat-containing protein 5 ame: full=bmp2-induced 3-kb gene protein	0006351 // transcription, DNA-dependent (GO_REF:nd [ND]) /// 0043981 // histone H4-K5 acetylation (GO_REF:nd [ND]) /// 0001501 // skeletal system development (GO_REF:nd [ND]) /// 0043966 // histone H3 acetylation (GO_REF:nd [ND]) /// 0043984 // histone H4-K16 acetylation (GO_REF:nd [ND]) /// 0051568 // histone H3-K4 methylation (GO_REF:nd [ND]) /// 0043982 // histone H4-K8 acetylation (GO_REF:nd …	0071339 // MLL1 complex (GO_REF:nd [ND]) /// 0005671 // Ada2/Gcn5/Ada3 transcription activator complex (GO_REF:nd [ND]) /// 0048188 // Set1C/COMPASS complex (GO_REF:nd [ND])	0046972 // histone acetyltransferase activity (H4-K16 specific) (GO_REF:nd [ND]) /// 0035064 // methylated histone residue binding (GO_REF:nd [ND]) /// 0043995 // histone acetyltransferase activity (H4-K5 specific) (GO_REF:nd [ND]) /// 0043996 // histone acetyltransferase activity (H4-K8 specific) (GO_REF:nd [ND]) /// 0042800 // histone methyltransferase activity (H3-K4 specific) (GO_REF:nd [ND])
M1_CGATGT_L001_R1_001 (paired) merged trimmed contig 5747	1.524	0.012	51.569	33.843	O43395	prpf3_human ame: full=u4 u6 small nuclear ribonucleoprotein prp3 ame: full=pre-mrna-splicing factor 3 short=hprp3 ame: full=u4 u6 snrnp 90 kda protein	0000375 // RNA splicing, via transesterification reactions (GO_REF:nd [ND]) /// 0006397 // mRNA processing (GO_REF:nd [ND])	0005730 // nucleolus (GO_REF:nd [ND]) /// 0015030 // Cajal body (GO_REF:nd [ND]) /// 0005737 // cytoplasm (GO_REF:nd [ND])	0005515 // protein binding (GO_REF:nd [ND])
M1_CGATGT_L001_R1_001 (paired) merged trimmed contig 3281	1.523	0.04	57.072	37.476	Q6S4P4	rf2b_orysj ame: full=transcription factor rf2b	0006355 // regulation of transcription, DNA-dependent (GO_REF:nd [ND])	0005634 // nucleus (GO_REF:nd [ND])	0003700 // sequence-specific DNA binding transcription factor activity (GO_REF:nd [ND]) /// 0043565 // sequence-specific DNA binding (GO_REF:nd [ND])
M1_CGATGT_L001_R1_001 (paired) merged trimmed contig 20100	1.523	0.005249	11.311	7.429	Q9C519	wrky6_arath ame: full=wrky transcription factor 6 ame: full=wrky dna-binding protein 6 short= 6	0016036 // cellular response to phosphate starvation (GO_REF:nd [ND]) /// 0010200 // response to chitin (GO_REF:nd [ND]) /// 0035556 // intracellular signal transduction (GO_REF:nd [ND]) /// 0009407 // toxin catabolic process (GO_REF:nd [ND]) /// 0045892 // negative regulation of transcription, DNA-dependent (GO_REF:nd [ND]) /// 0010583 // response to cyclopentenone (GO_REF:nd [ND]) /// 0002679 /…	0005634 // nucleus (GO_REF:nd [ND])	0005515 // protein binding (GO_REF:nd [ND]) /// 0003700 // sequence-specific DNA binding transcription factor activity (GO_REF:nd [ND]) /// 0044212 // transcription regulatory region DNA binding (GO_REF:nd [ND])
M1_CGATGT_L001_R1_001 (paired) merged trimmed contig 5285	1.522	0.02	51.872	34.079	O43670	zn207_human ame: full=zinc finger protein 207	0006355 // regulation of transcription, DNA-dependent (GO_REF:nd [ND])	0005730 // nucleolus (GO_REF:nd [ND])	0003677 // DNA binding (GO_REF:nd [ND]) /// 0008201 // heparin binding (GO_REF:nd [ND]) /// 0003700 // sequence-specific DNA binding transcription factor activity (GO_REF:nd [ND]) /// 0008270 // zinc ion binding (GO_REF:nd [ND])
M1_CGATGT_L001_R1_001 (paired) merged trimmed contig 2628	1.522	0.0009393	66.301	43.56	B9DFG5	pti13_arath ame: full=pti1-like tyrosine-protein kinase 3 short=pti1-3	0010200 // response to chitin (GO_REF:nd [ND])	0005634 // nucleus (GO_REF:nd [ND]) /// 0005886 // plasma membrane (GO_REF:nd [ND])	0016301 // kinase activity (GO_REF:nd [ND]) /// 0019901 // protein kinase binding (GO_REF:nd [ND])
M1_CGATGT_L001_R1_001 (paired) merged trimmed contig 8557	1.521	0.002338	74.436	48.933	Q38909	xth28_arath ame: full=probable xyloglucan endotransglucosylase hydrolase protein 28 short=at-xth28 short=xth-28 flags: precursor	0080086 // stamen filament development (GO_REF:nd [ND]) /// 0010154 // fruit development (GO_REF:nd [ND])	0005576 // extracellular region (GO_REF:nd [ND])	0016762 // xyloglucan:xyloglucosyl transferase activity (GO_REF:nd [ND]) /// 0016798 // hydrolase activity, acting on glycosyl bonds (GO_REF:nd [ND])
M1_CGATGT_L001_R1_001 (paired) merged trimmed contig 16722	1.52	0.038	82.401	54.194	Q41328	pti1_sollc ame: full=pto-interacting protein 1 short=pti1 ame: full=pto kinase interactor 1	0006468 // protein phosphorylation (GO_REF:nd [ND]) /// 0009626 // plant-type hypersensitive response (GO_REF:nd [ND])		0005524 // ATP binding (GO_REF:nd [ND]) /// 0004674 // protein serine/threonine kinase activity (GO_REF:nd [ND])
M1_CGATGT_L001_R1_001 (paired) merged trimmed contig 11614	1.518	0.042	14.196	9.354	Q15477	skiv2_human ame: full=helicase ski2w short=ski2 ame: full=helicase-like protein short=hlp		0055087 // Ski complex (GO_REF:nd [ND])
M1_CGATGT_L001_R1_001 (paired) merged trimmed contig 3512	1.518	0.00106	34.187	22.514	Q10EL1	c3h24_orysj ame: full=zinc finger ccch domain-containing protein 24 short= 3h24			0005488 // binding (GO_REF:nd [ND])
M1_CGATGT_L001_R1_001 (paired) merged trimmed contig 11279	1.515	0.029	61.487	40.592	Q9C7S0	bzi60_arath ame: full=bzip transcription factor 60 short= 60	0006952 // defense response (GO_REF:nd [ND]) /// 0034976 // response to endoplasmic reticulum stress (GO_REF:nd [ND]) /// 0002376 // immune system process (GO_REF:nd [ND]) /// 0006984 // ER-nucleus signaling pathway (GO_REF:nd [ND]) /// 1901701 // cellular response to oxygen-containing compound (GO_REF:nd [ND]) /// 0009755 // hormone-mediated signaling pathway (GO_REF:nd [ND]) /// 0008152 // meta…	0043231 // intracellular membrane-bounded organelle (GO_REF:nd [ND])
M1_CGATGT_L001_R1_001 (paired) merged trimmed contig 1760	1.515	0.006327	34.673	22.885	Q93YS6	gte9_arath ame: full=transcription factor gte9 ame: full=bromodomain and extraterminal domain protein 9 short= 9 ame: full=bromodomain-containing protein gte9 ame: full=protein global transcription factor group e9			0005515 // protein binding (GO_REF:nd [ND])
M1_CGATGT_L001_R1_001 (paired) merged trimmed contig 5211	1.512	0.002783	58.638	38.779	Q2V9B0	my1r1_soltu ame: full=transcription factor myb1r1 ame: full=myb-related protein r1 short= 1r-1	0006355 // regulation of transcription, DNA-dependent (GO_REF:nd [ND]) /// 0006950 // response to stress (GO_REF:nd [ND])	0005829 // cytosol (GO_REF:nd [ND]) /// 0005634 // nucleus (GO_REF:nd [ND])	0003677 // DNA binding (GO_REF:nd [ND]) /// 0003682 // chromatin binding (GO_REF:nd [ND])
M1_CGATGT_L001_R1_001 (paired) merged trimmed contig 2950	1.511	0.046	83.109	54.991	O49841	rac2a_arath ame: full=ras-related protein rabc2a short= 2a ame: full=ras-related protein rab18b short= ab18b		0005777 // peroxisome (GO_REF:nd [ND]) /// 0005794 // Golgi apparatus (GO_REF:nd [ND])	0005525 // GTP binding (GO_REF:nd [ND]) /// 0030742 // GTP-dependent protein binding (GO_REF:nd [ND]) /// 0080115 // myosin XI tail binding (GO_REF:nd [ND])
M1_CGATGT_L001_R1_001 (paired) merged trimmed contig 17489	1.511	0.011	21.712	14.373	P70371	terf1_mouse ame: full=telomeric repeat-binding factor 1 ame: full=ttaggg repeat-binding factor 1	0019222 // regulation of metabolic process (GO_REF:nd [ND]) /// 0000723 // telomere maintenance (GO_REF:nd [ND]) /// 0007067 // mitosis (GO_REF:nd [ND]) /// 0048523 // negative regulation of cellular process (GO_REF:nd [ND]) /// 0006260 // DNA replication (GO_REF:nd [ND]) /// 0007346 // regulation of mitotic cell cycle (GO_REF:nd [ND]) /// 0048522 // positive regulation of cellular process (GO_RE…	0000783 // nuclear telomere cap complex (GO_REF:nd [ND])	0003677 // DNA binding (GO_REF:nd [ND]) /// 0005515 // protein binding (GO_REF:nd [ND])
M1_CGATGT_L001_R1_001 (paired) merged trimmed contig 5839	1.509	0.027	15.365	10.179	Q9ZVM9	y1461_arath ame: full=probable serine threonine-protein kinase at1g54610	0010267 // production of ta-siRNAs involved in RNA interference (GO_REF:nd [ND]) /// 0010050 // vegetative phase change (GO_REF:nd [ND]) /// 0009616 // virus induced gene silencing (GO_REF:nd [ND]) /// 0035196 // production of miRNAs involved in gene silencing by miRNA (GO_REF:nd [ND])	0005886 // plasma membrane (GO_REF:nd [ND])	0016301 // kinase activity (GO_REF:nd [ND]) /// 0005515 // protein binding (GO_REF:nd [ND])
M1_CGATGT_L001_R1_001 (paired) merged trimmed contig 9437	1.508	0.026	11.115	7.368	Q9FG77	wrky2_arath ame: full=probable wrky transcription factor 2 ame: full=wrky dna-binding protein 2	0009987 // cellular process (GO_REF:nd [ND]) /// 0044699 // single-organism process (GO_REF:nd [ND])
M1_CGATGT_L001_R1_001 (paired) merged trimmed contig 2654	1.507	0.007864	21.567	14.312	Q8L5Y5	zdh17_arath ame: full=probable s-acyltransferase at4g15080 ame: full=probable palmitoyltransferase at4g15080 ame: full=zinc finger dhhc domain-containing protein at4g15080		0005886 // plasma membrane (GO_REF:nd [ND])
M1_CGATGT_L001_R1_001 (paired) merged trimmed contig 12258	1.501	0.011	24.607	16.399	Q40518	msk1_tobac ame: full=shaggy-related protein kinase -1	0006468 // protein phosphorylation (GO_REF:nd [ND])		0005524 // ATP binding (GO_REF:nd [ND]) /// 0004674 // protein serine/threonine kinase activity (GO_REF:nd [ND])
M1_CGATGT_L001_R1_001 (paired) merged trimmed contig 2072	1.501	0.001078	40.607	27.056	Q8GSA7	cmta3_arath ame: full=calmodulin-binding transcription activator 3 ame: full=ethylene-induced calmodulin-binding protein 1 short=eicbp1 ame: full=ethylene-induced calmodulin-binding protein a short= ame: full=signal-responsive protein 1	0010467 // gene expression (GO_REF:nd [ND]) /// 0009409 // response to cold (GO_REF:nd [ND]) /// 0016071 // mRNA metabolic process (GO_REF:nd [ND]) /// 0050794 // regulation of cellular process (GO_REF:nd [ND]) /// 0042742 // defense response to bacterium (GO_REF:nd [ND]) /// 0010150 // leaf senescence (GO_REF:nd [ND]) /// 0044763 // single-organism cellular process (GO_REF:nd [ND]) /// 0050832 /…	0035061 // interchromatin granule (GO_REF:nd [ND]) /// 0009506 // plasmodesma (GO_REF:nd [ND]) /// 0016607 // nuclear speck (GO_REF:nd [ND]) /// 0005773 // vacuole (GO_REF:nd [ND])	0005516 // calmodulin binding (GO_REF:nd [ND])
M1_CGATGT_L001_R1_001 (paired) merged trimmed contig 25362	1.5	0.025	11.81	7.874	Q9LZR8	y5370_arath ame: full=pan domain-containing protein at5g03700 flags: precursor		0005794 // Golgi apparatus (GO_REF:nd [ND]) /// 0005802 // trans-Golgi network (GO_REF:nd [ND]) /// 0005886 // plasma membrane (GO_REF:nd [ND]) /// 0005768 // endosome (GO_REF:nd [ND])
M1_CGATGT_L001_R1_001 (paired) merged trimmed contig 15215	1.5	0.005002	14.509	9.672	O64733	u87a2_arath ame: full=udp-glycosyltransferase 87a2	0009987 // cellular process (GO_REF:nd [ND]) /// 0006950 // response to stress (GO_REF:nd [ND]) /// 0009909 // regulation of flower development (GO_REF:nd [ND])	0005829 // cytosol (GO_REF:nd [ND]) /// 0005634 // nucleus (GO_REF:nd [ND])	0016757 // transferase activity, transferring glycosyl groups (GO_REF:nd [ND])
M1_CGATGT_L001_R1_001 (paired) merged trimmed contig 4949	-1.501	0.004985	37.82	56.784	Q40742	rad23_orysj ame: full=probable dna repair protein rad23 ame: full= 23	0006289 // nucleotide-excision repair (GO_REF:nd [ND])	0005634 // nucleus (GO_REF:nd [ND])
M1_CGATGT_L001_R1_001 (paired) merged trimmed contig 25328	-1.505	0.005364	25.337	38.133	Q9SRE4	ugal2_arath ame: full=udp-galactose transporter 2 short=at-udp- 2	0006863 // purine nucleobase transport (GO_REF:nd [ND]) /// 0015783 // GDP-fucose transport (GO_REF:nd [ND]) /// 0072334 // UDP-galactose transmembrane transport (GO_REF:nd [ND]) /// 0009624 // response to nematode (GO_REF:nd [ND]) /// 0015786 // UDP-glucose transport (GO_REF:nd [ND])	0005886 // plasma membrane (GO_REF:nd [ND])	0005460 // UDP-glucose transmembrane transporter activity (GO_REF:nd [ND]) /// 0005457 // GDP-fucose transmembrane transporter activity (GO_REF:nd [ND]) /// 0005459 // UDP-galactose transmembrane transporter activity (GO_REF:nd [ND])
M1_CGATGT_L001_R1_001 (paired) merged trimmed contig 3417	-1.506	0.013	38.302	57.679	Q9ZU52	alfc3_arath ame: full=probable fructose-bisphosphate aldolase chloroplastic flags: precursor	0009651 // response to salt stress (GO_REF:nd [ND]) /// 0006979 // response to oxidative stress (GO_REF:nd [ND]) /// 0046686 // response to cadmium ion (GO_REF:nd [ND]) /// 0006098 // pentose-phosphate shunt (GO_REF:nd [ND])	0009534 // chloroplast thylakoid (GO_REF:nd [ND]) /// 0010287 // plastoglobule (GO_REF:nd [ND]) /// 0005739 // mitochondrion (GO_REF:nd [ND])	0004332 // fructose-bisphosphate aldolase activity (GO_REF:nd [ND])
M1_CGATGT_L001_R1_001 (paired) merged trimmed contig 3601	-1.507	0.018	21.89	32.982	P19954	prsp1_spiol ame: full=ribosome-binding factor chloroplastic ame: full=30s ribosomal protein 1 ame: full=cs-s5 short=cs5 ame: full=plastid-specific 30s ribosomal protein 1 short=psrp-1 ame: full=ribosomal protein 1 ame: full=s22 flags: precursor	0044238 // primary metabolic process (GO_REF:nd [ND])	0009570 // chloroplast stroma (GO_REF:nd [ND])	0019843 // rRNA binding (GO_REF:nd [ND])
M1_CGATGT_L001_R1_001 (paired) merged trimmed contig 1070	-1.509	0.005399	74.859	112.967	O04066	acbp_ricco ame: full=acyl- -binding protein short=acbp	0006810 // transport (GO_REF:nd [ND])		0000062 // fatty-acyl-CoA binding (GO_REF:nd [ND]) /// 0008289 // lipid binding (GO_REF:nd [ND])
M1_CGATGT_L001_R1_001 (paired) merged trimmed contig 221	-1.509	0.0005534	13.311	20.09	O04905	kcy_arath ame: full=ump-cmp kinase ame: full=deoxycytidylate kinase short=ck short=dcmp kinase ame: full=uridine monophosphate cytidine monophosphate kinase short=ump cmp kinase short=ump cmpk	0009173 // pyrimidine ribonucleoside monophosphate metabolic process (GO_REF:nd [ND])	0005829 // cytosol (GO_REF:nd [ND]) /// 0048046 // apoplast (GO_REF:nd [ND])	0009041 // uridylate kinase activity (GO_REF:nd [ND]) /// 0004127 // cytidylate kinase activity (GO_REF:nd [ND])
M1_CGATGT_L001_R1_001 (paired) merged trimmed contig 2224	-1.51	0.008401	22.927	34.623	O48950	tatb_maize ame: full=sec-independent protein translocase protein chloroplastic ame: full=protein high chlorophyll fluorescence 106 ame: full=protein twin-arginine translocation b flags: precursor	0043953 // protein transport by the Tat complex (GO_REF:nd [ND]) /// 0045038 // protein import into chloroplast thylakoid membrane (GO_REF:nd [ND]) /// 0009306 // protein secretion (GO_REF:nd [ND])	0016021 // integral to membrane (GO_REF:nd [ND]) /// 0009535 // chloroplast thylakoid membrane (GO_REF:nd [ND]) /// 0005886 // plasma membrane (GO_REF:nd [ND])	0009977 // proton motive force dependent protein transmembrane transporter activity (GO_REF:nd [ND])
M1_CGATGT_L001_R1_001 (paired) merged trimmed contig 4838	-1.511	0.009629	864.213	1305.93	Q7FAH2	g3pc2_orysj ame: full=glyceraldehyde-3-phosphate dehydrogenase cytosolic	0055114 // oxidation-reduction process (GO_REF:nd [ND]) /// 0042542 // response to hydrogen peroxide (GO_REF:nd [ND]) /// 0006096 // glycolysis (GO_REF:nd [ND]) /// 0042742 // defense response to bacterium (GO_REF:nd [ND]) /// 0009651 // response to salt stress (GO_REF:nd [ND]) /// 0009744 // response to sucrose stimulus (GO_REF:nd [ND]) /// 0048316 // seed development (GO_REF:nd [ND]) /// 004668…	0048046 // apoplast (GO_REF:nd [ND]) /// 0005730 // nucleolus (GO_REF:nd [ND]) /// 0005886 // plasma membrane (GO_REF:nd [ND]) /// 0009507 // chloroplast (GO_REF:nd [ND]) /// 0005740 // mitochondrial envelope (GO_REF:nd [ND]) /// 0005618 // cell wall (GO_REF:nd [ND])	0004365 // glyceraldehyde-3-phosphate dehydrogenase (NAD+) (phosphorylating) activity (GO_REF:nd [ND]) /// 0050661 // NADP binding (GO_REF:nd [ND]) /// 0005507 // copper ion binding (GO_REF:nd [ND]) /// 0008270 // zinc ion binding (GO_REF:nd [ND]) /// 0051287 // NAD binding (GO_REF:nd [ND])
M1_CGATGT_L001_R1_001 (paired) merged trimmed contig 6347	-1.513	0.00752	13.733	20.778	Q9SF23	folb1_arath ame: full=dihydroneopterin aldolase short=dhna	0010304 // PSII associated light-harvesting complex II catabolic process (GO_REF:nd [ND]) /// 0006760 // folic acid-containing compound metabolic process (GO_REF:nd [ND])	0005829 // cytosol (GO_REF:nd [ND]) /// 0009507 // chloroplast (GO_REF:nd [ND])	0004150 // dihydroneopterin aldolase activity (GO_REF:nd [ND])
M1_CGATGT_L001_R1_001 (paired) merged trimmed contig 10353	-1.516	0.021	106.935	162.107	P93092	acp1_casgl ame: full=acyl carrier protein chloroplastic short=acp 1 flags: precursor	0006631 // fatty acid metabolic process (GO_REF:nd [ND])	0009536 // plastid (GO_REF:nd [ND])
M1_CGATGT_L001_R1_001 (paired) merged trimmed contig 8123	-1.521	0.002744	11.071	16.836	Q42712	fata_corsa ame: full=oleoyl-acyl carrier protein chloroplastic ame: full=18:0-acyl-carrier protein thioesterase short=18:0-acp thioesterase ame: full=acyl-	0006633 // fatty acid biosynthetic process (GO_REF:nd [ND])	0009507 // chloroplast (GO_REF:nd [ND])	0016295 // myristoyl-[acyl-carrier-protein] hydrolase activity (GO_REF:nd [ND]) /// 0004320 // oleoyl-[acyl-carrier-protein] hydrolase activity (GO_REF:nd [ND]) /// 0016296 // palmitoyl-[acyl-carrier-protein] hydrolase activity (GO_REF:nd [ND])
M1_CGATGT_L001_R1_001 (paired) merged trimmed contig 4958	-1.524	0.015	32.94	50.194	Q6ASS2	lol3_orysj ame: full=protein lol3 ame: full=protein lsd one like 3 short= 3 ame: full= zinc finger lol3	0010033 // response to organic substance (GO_REF:nd [ND]) /// 0050794 // regulation of cellular process (GO_REF:nd [ND]) /// 0006950 // response to stress (GO_REF:nd [ND]) /// 0051716 // cellular response to stimulus (GO_REF:nd [ND]) /// 0008219 // cell death (GO_REF:nd [ND])
M1_CGATGT_L001_R1_001 (paired) merged trimmed contig 10635	-1.525	0.03	37.045	56.497	O24542	ax22d_phaau ame: full=auxin-induced protein 22d ame: full=indole-3-acetic acid-induced protein arg13	0009987 // cellular process (GO_REF:nd [ND])
M1_CGATGT_L001_R1_001 (paired) merged trimmed contig 22383	-1.525	0.001388	30.405	46.381	Q8W486	Y1491_ARATHRecName: Full=Uncharacterized protein At1g04910		0043231 // intracellular membrane-bounded organelle (GO_REF:nd [ND]) /// 0044444 // cytoplasmic part (GO_REF:nd [ND])
M1_CGATGT_L001_R1_001 (paired) merged trimmed contig 326	-1.526	0.012	11.043	16.854	Q9SU40	sku5_arath ame: full=monocopper oxidase-like protein sku5 ame: full=skewed roots flags: precursor	0030243 // cellulose metabolic process (GO_REF:nd [ND]) /// 0048767 // root hair elongation (GO_REF:nd [ND]) /// 0000271 // polysaccharide biosynthetic process (GO_REF:nd [ND]) /// 0009825 // multidimensional cell growth (GO_REF:nd [ND]) /// 0043481 // anthocyanin accumulation in tissues in response to UV light (GO_REF:nd [ND]) /// 0010817 // regulation of hormone levels (GO_REF:nd [ND]) /// 0009…	0005829 // cytosol (GO_REF:nd [ND]) /// 0048046 // apoplast (GO_REF:nd [ND]) /// 0009505 // plant-type cell wall (GO_REF:nd [ND]) /// 0009506 // plasmodesma (GO_REF:nd [ND]) /// 0046658 // anchored to plasma membrane (GO_REF:nd [ND]) /// 0005774 // vacuolar membrane (GO_REF:nd [ND])	0005507 // copper ion binding (GO_REF:nd [ND])
M1_CGATGT_L001_R1_001 (paired) merged trimmed contig 1164	-1.527	0.03	25.121	38.349	O04196	isoa1_arath ame: full=isoamylase chloroplastic short= 1 flags: precursor	0019566 // arabinose metabolic process (GO_REF:nd [ND]) /// 0043085 // positive regulation of catalytic activity (GO_REF:nd [ND]) /// 0010021 // amylopectin biosynthetic process (GO_REF:nd [ND]) /// 0019252 // starch biosynthetic process (GO_REF:nd [ND]) /// 0000023 // maltose metabolic process (GO_REF:nd [ND])	0005829 // cytosol (GO_REF:nd [ND]) /// 0010368 // chloroplast isoamylase complex (GO_REF:nd [ND]) /// 0009506 // plasmodesma (GO_REF:nd [ND])	0004556 // alpha-amylase activity (GO_REF:nd [ND]) /// 0005524 // ATP binding (GO_REF:nd [ND]) /// 0004335 // galactokinase activity (GO_REF:nd [ND]) /// 0019156 // isoamylase activity (GO_REF:nd [ND]) /// 0009702 // L-arabinokinase activity (GO_REF:nd [ND])
M1_CGATGT_L001_R1_001 (paired) merged trimmed contig 3976	-1.53	0.013	26.363	40.343	O23254	glyc4_arath ame: full=serine hydroxymethyltransferase 4 short= 4 ame: full=glycine hydroxymethyltransferase 4 ame: full=serine methylase 4	0006563 // L-serine metabolic process (GO_REF:nd [ND]) /// 0007623 // circadian rhythm (GO_REF:nd [ND]) /// 0006544 // glycine metabolic process (GO_REF:nd [ND]) /// 0046686 // response to cadmium ion (GO_REF:nd [ND])	0005829 // cytosol (GO_REF:nd [ND]) /// 0009506 // plasmodesma (GO_REF:nd [ND]) /// 0005886 // plasma membrane (GO_REF:nd [ND])	0004372 // glycine hydroxymethyltransferase activity (GO_REF:nd [ND]) /// 0005515 // protein binding (GO_REF:nd [ND])
M1_CGATGT_L001_R1_001 (paired) merged trimmed contig 4018	-1.532	0.00449	14.925	22.86	Q9FJY7	pp449_arath ame: full=pentatricopeptide repeat-containing protein at5g66520	0016556 // mRNA modification (GO_REF:nd [ND])
M1_CGATGT_L001_R1_001 (paired) merged trimmed contig 13024	-1.536	0.005604	45.848	70.402	Q9SZE1	3hid1_arath ame: full=probable 3-hydroxyisobutyrate dehydrogenase-like mitochondrial short=hibadh-like flags: precursor		0005829 // cytosol (GO_REF:nd [ND]) /// 0005739 // mitochondrion (GO_REF:nd [ND])	0003824 // catalytic activity (GO_REF:nd [ND])
M1_CGATGT_L001_R1_001 (paired) merged trimmed contig 1302	-1.536	0.002083	12.057	18.522	Q6K669	ampl2_orysj ame: full=leucine aminopeptidase chloroplastic ame: full=leucyl aminopeptidase 2 short=lap 2 ame: full=proline aminopeptidase 2 ame: full=prolyl aminopeptidase 2 flags: precursor	0006508 // proteolysis (GO_REF:nd [ND]) /// 0046686 // response to cadmium ion (GO_REF:nd [ND])	0009507 // chloroplast (GO_REF:nd [ND]) /// 0005773 // vacuole (GO_REF:nd [ND])	0030145 // manganese ion binding (GO_REF:nd [ND]) /// 0008235 // metalloexopeptidase activity (GO_REF:nd [ND]) /// 0004177 // aminopeptidase activity (GO_REF:nd [ND])
M1_CGATGT_L001_R1_001 (paired) merged trimmed contig 8775	-1.54	0.011	60.352	92.964	E9L7A5	pat_pethy ame: full=bifunctional aspartate aminotransferase and glutamate aspartate-prephenate aminotransferase short= -at flags: precursor	0009094 // L-phenylalanine biosynthetic process (GO_REF:nd [ND])	0009507 // chloroplast (GO_REF:nd [ND])	0033853 // aspartate-prephenate aminotransferase activity (GO_REF:nd [ND]) /// 0042802 // identical protein binding (GO_REF:nd [ND]) /// 0080130 // L-phenylalanine:2-oxoglutarate aminotransferase activity (GO_REF:nd [ND]) /// 0030170 // pyridoxal phosphate binding (GO_REF:nd [ND]) /// 0004069 // L-aspartate:2-oxoglutarate aminotransferase activity (GO_REF:nd [ND]) /// 0033854 // glutamate-prephen…
M1_CGATGT_L001_R1_001 (paired) merged trimmed contig 17003	-1.54	0.002972	20.044	30.857	Q6DRM0	wrb_danre ame: full=tail-anchored protein insertion receptor wrb ame: full=tryptophan-rich basic protein short=wrb	0044767 // single-organism developmental process (GO_REF:nd [ND]) /// 0048513 // organ development (GO_REF:nd [ND])
M1_CGATGT_L001_R1_001 (paired) merged trimmed contig 13332	-1.541	0.022	20.447	31.501	Q9SX78	cxe2_arath ame: full=probable carboxylesterase 2 ame: full= 2	0048765 // root hair cell differentiation (GO_REF:nd [ND])
M1_CGATGT_L001_R1_001 (paired) merged trimmed contig 9551	-1.541	0.004326	23.615	36.401	Q75GK3	tata_orysj ame: full=sec-independent protein translocase protein chloroplastic ame: full=protein thylakoid assembly 4 ame: full=protein twin-arginine translocation a flags: precursor	0009306 // protein secretion (GO_REF:nd [ND])	0016021 // integral to membrane (GO_REF:nd [ND]) /// 0033281 // TAT protein transport complex (GO_REF:nd [ND]) /// 0009941 // chloroplast envelope (GO_REF:nd [ND]) /// 0009535 // chloroplast thylakoid membrane (GO_REF:nd [ND])	0008565 // protein transporter activity (GO_REF:nd [ND])
M1_CGATGT_L001_R1_001 (paired) merged trimmed contig 10154	-1.544	0.004467	58.961	91.047	Q41558	hbp1c_wheat ame: full=transcription factor hbp-1b	0006351 // transcription, DNA-dependent (GO_REF:nd [ND])		0003677 // DNA binding (GO_REF:nd [ND])
M1_CGATGT_L001_R1_001 (paired) merged trimmed contig 16713	-1.55	0.048	21.446	33.241	Q9VHV5	arl8_drome ame: full=adp-ribosylation factor-like protein 8 ame: full=novel small g protein indispensable for equal chromosome segregation short=dgie	0000819 // sister chromatid segregation (GO_REF:nd [ND]) /// 0007264 // small GTPase mediated signal transduction (GO_REF:nd [ND])	0005764 // lysosome (GO_REF:nd [ND])	0005525 // GTP binding (GO_REF:nd [ND])
M1_CGATGT_L001_R1_001 (paired) merged trimmed contig 2847	-1.551	0.00108	17.978	27.878	Q9CXF4	tbc15_mouse ame: full=tbc1 domain family member 15 ame: full=gtpase-activating protein rab7 short=gap for rab7 short=rab7-gap	0032313 // regulation of Rab GTPase activity (GO_REF:nd [ND])	0005576 // extracellular region (GO_REF:nd [ND]) /// 0005739 // mitochondrion (GO_REF:nd [ND])	0005097 // Rab GTPase activator activity (GO_REF:nd [ND])
M1_CGATGT_L001_R1_001 (paired) merged trimmed contig 8900	-1.551	0.0009516	75.612	117.245	O81221	act_goshi ame: full=actin		0005856 // cytoskeleton (GO_REF:nd [ND]) /// 0005737 // cytoplasm (GO_REF:nd [ND])	0005524 // ATP binding (GO_REF:nd [ND])
M1_CGATGT_L001_R1_001 (paired) merged trimmed contig 7360	-1.553	0.045	115.667	179.628	Q9M040	pdc4_arath ame: full=pyruvate decarboxylase 4 short= 4			0004737 // pyruvate decarboxylase activity (GO_REF:nd [ND])
M1_CGATGT_L001_R1_001 (paired) merged trimmed contig 17881	-1.553	0.031	22.529	34.978	Q9C8M9	srf6_arath ame: full=protein strubbelig-receptor family 6 ame: full=leucine-rich repeat receptor kinase-like protein srf6 flags: precursor	0006468 // protein phosphorylation (GO_REF:nd [ND]) /// 0007169 // transmembrane receptor protein tyrosine kinase signaling pathway (GO_REF:nd [ND])	0005576 // extracellular region (GO_REF:nd [ND]) /// 0005886 // plasma membrane (GO_REF:nd [ND])	0005524 // ATP binding (GO_REF:nd [ND]) /// 0004674 // protein serine/threonine kinase activity (GO_REF:nd [ND])
M1_CGATGT_L001_R1_001 (paired) merged trimmed contig 9298	-1.557	0.05	72.098	112.244	P27598	phsl_ipoba ame: full=alpha- glucan phosphorylase l chloroplastic amyloplastic ame: full=starch phosphorylase l flags: precursor	0005975 // carbohydrate metabolic process (GO_REF:nd [ND])	0009501 // amyloplast (GO_REF:nd [ND]) /// 0009507 // chloroplast (GO_REF:nd [ND])	0030170 // pyridoxal phosphate binding (GO_REF:nd [ND]) /// 0008184 // glycogen phosphorylase activity (GO_REF:nd [ND])
M1_CGATGT_L001_R1_001 (paired) merged trimmed contig 7508	-1.557	0.006718	61.809	96.219	Q6Z8C8	cdkf4_orysj ame: full=cyclin-dependent kinase f-4 short=cdkf 4 ame: full=serine threonine-protein kinase mhk-like protein 2			0004674 // protein serine/threonine kinase activity (GO_REF:nd [ND])
M1_CGATGT_L001_R1_001 (paired) merged trimmed contig 744	-1.558	0.023	138.317	215.464	P46302	rs28_maize ame: full=40s ribosomal protein s28	0006412 // translation (GO_REF:nd [ND])	0005840 // ribosome (GO_REF:nd [ND])	0003735 // structural constituent of ribosome (GO_REF:nd [ND])
M1_CGATGT_L001_R1_001 (paired) merged trimmed contig 1656	-1.559	0.004567	27.194	42.402	Q8WXA9	srek1_human ame: full=splicing regulatory glutamine lysine-rich protein 1 ame: full=serine arginine-rich-splicing regulatory protein 86 short=srrp86 ame: full=splicing arginine serine-rich 12 ame: full=splicing regulatory protein 508 short=srrp508		0005730 // nucleolus (GO_REF:nd [ND]) /// 0005739 // mitochondrion (GO_REF:nd [ND])
M1_CGATGT_L001_R1_001 (paired) merged trimmed contig 16634	-1.56	0.035	28.477	44.431	Q9SRM5	cpr49_arath ame: full=gdsl esterase lipase cprd49 ame: full=extracellular lipase cprd49 flags: precursor		0048046 // apoplast (GO_REF:nd [ND])	0004091 // carboxylesterase activity (GO_REF:nd [ND])
M1_CGATGT_L001_R1_001 (paired) merged trimmed contig 849	-1.562	0.009474	22.185	34.649	O22929	bl1s1_arath ame: full=biogenesis of lysosome-related organelles complex 1 subunit 1 short=bloc-1 subunit 1 ame: full=gcn5-like protein 1 ame: full=protein rt14 homolog	0045324 // late endosome to vacuole transport (GO_REF:nd [ND]) /// 0048364 // root development (GO_REF:nd [ND]) /// 0019722 // calcium-mediated signaling (GO_REF:nd [ND])	0005634 // nucleus (GO_REF:nd [ND]) /// 0031083 // BLOC-1 complex (GO_REF:nd [ND]) /// 0005768 // endosome (GO_REF:nd [ND])	0005515 // protein binding (GO_REF:nd [ND])
M1_CGATGT_L001_R1_001 (paired) merged trimmed contig 11045	-1.562	0.0002862	16.308	25.468	Q9ASV6	rr20_arath ame: full=30s ribosomal protein chloroplastic flags: precursor	0006412 // translation (GO_REF:nd [ND]) /// 0015995 // chlorophyll biosynthetic process (GO_REF:nd [ND]) /// 0006364 // rRNA processing (GO_REF:nd [ND])	0009941 // chloroplast envelope (GO_REF:nd [ND]) /// 0016020 // membrane (GO_REF:nd [ND]) /// 0005840 // ribosome (GO_REF:nd [ND]) /// 0009570 // chloroplast stroma (GO_REF:nd [ND])	0003735 // structural constituent of ribosome (GO_REF:nd [ND])
M1_CGATGT_L001_R1_001 (paired) merged trimmed contig 2740	-1.565	0.012	20.312	31.795	Q9C6S7	pmtk_arath ame: full=probable methyltransferase pmt20		0005794 // Golgi apparatus (GO_REF:nd [ND]) /// 0005802 // trans-Golgi network (GO_REF:nd [ND]) /// 0005768 // endosome (GO_REF:nd [ND])
M1_CGATGT_L001_R1_001 (paired) merged trimmed contig 2175	-1.565	0.005265	16.107	25.2	Q9ZU38	rpia_arath ame: full=probable ribose-5-phosphate isomerase ame: full=phosphoriboisomerase	0010228 // vegetative to reproductive phase transition of meristem (GO_REF:nd [ND]) /// 0008219 // cell death (GO_REF:nd [ND])	0005737 // cytoplasm (GO_REF:nd [ND])	0004751 // ribose-5-phosphate isomerase activity (GO_REF:nd [ND])
M1_CGATGT_L001_R1_001 (paired) merged trimmed contig 6500	-1.566	0.038	18.009	28.209	Q9FMX2	tcp7_arath ame: full=transcription factor tcp7	0006355 // regulation of transcription, DNA-dependent (GO_REF:nd [ND])	0005634 // nucleus (GO_REF:nd [ND])	0003700 // sequence-specific DNA binding transcription factor activity (GO_REF:nd [ND])
M1_CGATGT_L001_R1_001 (paired) merged trimmed contig 1753	-1.568	0.002911	74.015	116.05	Q75HP9	akt2_orysj ame: full=potassium channel akt2	0034220 // ion transmembrane transport (GO_REF:nd [ND]) /// 0065007 // biological regulation (GO_REF:nd [ND]) /// 0006813 // potassium ion transport (GO_REF:nd [ND])	0016020 // membrane (GO_REF:nd [ND]) /// 0009536 // plastid (GO_REF:nd [ND])	0005249 // voltage-gated potassium channel activity (GO_REF:nd [ND]) /// 0005488 // binding (GO_REF:nd [ND])
M1_CGATGT_L001_R1_001 (paired) merged trimmed contig 16261	-1.569	0.024	11.275	17.692	Q28G05	syf2_xentr ame: full=pre-mrna-splicing factor syf2	0008380 // RNA splicing (GO_REF:nd [ND]) /// 0006397 // mRNA processing (GO_REF:nd [ND])	0005634 // nucleus (GO_REF:nd [ND])
M1_CGATGT_L001_R1_001 (paired) merged trimmed contig 12995	-1.571	0.026	37.805	59.388	F4J117	lsf1_arath ame: full=phosphoglucan phosphatase chloroplastic ame: full=phosphoglucan phosphatase like sex four1 ame: full=protein like sex4 1 flags: precursor	0043085 // positive regulation of catalytic activity (GO_REF:nd [ND]) /// 0005983 // starch catabolic process (GO_REF:nd [ND]) /// 0019252 // starch biosynthetic process (GO_REF:nd [ND]) /// 0000023 // maltose metabolic process (GO_REF:nd [ND]) /// 0006470 // protein dephosphorylation (GO_REF:nd [ND])	0043036 // starch grain (GO_REF:nd [ND]) /// 0009570 // chloroplast stroma (GO_REF:nd [ND])	0008138 // protein tyrosine/serine/threonine phosphatase activity (GO_REF:nd [ND])
M1_CGATGT_L001_R1_001 (paired) merged trimmed contig 2391	-1.571	0.014	13.828	21.73	Q8WXA9	srek1_human ame: full=splicing regulatory glutamine lysine-rich protein 1 ame: full=serine arginine-rich-splicing regulatory protein 86 short=srrp86 ame: full=splicing arginine serine-rich 12 ame: full=splicing regulatory protein 508 short=srrp508		0005730 // nucleolus (GO_REF:nd [ND]) /// 0005739 // mitochondrion (GO_REF:nd [ND])
M1_CGATGT_L001_R1_001 (paired) merged trimmed contig 1137	-1.574	0.008323	239.385	376.707	Q6Z844	copz2_orysj ame: full=coatomer subunit zeta-2 ame: full=non-clathrin coat protein zeta2-cop ame: full=zeta-2-coat protein ame: full=zeta-cop 2	0016192 // vesicle-mediated transport (GO_REF:nd [ND]) /// 0015031 // protein transport (GO_REF:nd [ND])	0005886 // plasma membrane (GO_REF:nd [ND]) /// 0030663 // COPI-coated vesicle membrane (GO_REF:nd [ND])
M1_CGATGT_L001_R1_001 (paired) merged trimmed contig 3285	-1.576	0.028	73.725	116.193	Q9S7X6	acl5_arath ame: full=thermospermine synthase acaulis5	0048767 // root hair elongation (GO_REF:nd [ND]) /// 0008361 // regulation of cell size (GO_REF:nd [ND]) /// 0010014 // meristem initiation (GO_REF:nd [ND]) /// 0000271 // polysaccharide biosynthetic process (GO_REF:nd [ND]) /// 0009825 // multidimensional cell growth (GO_REF:nd [ND]) /// 0043481 // anthocyanin accumulation in tissues in response to UV light (GO_REF:nd [ND]) /// 0048759 // xylem …	0005634 // nucleus (GO_REF:nd [ND]) /// 0005737 // cytoplasm (GO_REF:nd [ND])	0016768 // spermine synthase activity (GO_REF:nd [ND]) /// 0010487 // thermospermine synthase activity (GO_REF:nd [ND])
M1_CGATGT_L001_R1_001 (paired) merged trimmed contig 12261	-1.576	0.023	70.811	111.593	P35017	sodm_hevbr ame: full=superoxide dismutase	0055114 // oxidation-reduction process (GO_REF:nd [ND]) /// 0006801 // superoxide metabolic process (GO_REF:nd [ND])	0005759 // mitochondrial matrix (GO_REF:nd [ND])	0046872 // metal ion binding (GO_REF:nd [ND]) /// 0004784 // superoxide dismutase activity (GO_REF:nd [ND])
M1_CGATGT_L001_R1_001 (paired) merged trimmed contig 7445	-1.578	0.049	173.631	273.934	O24381	tlc1_soltu ame: full=plastidic atp adp-transporter		0016020 // membrane (GO_REF:nd [ND]) /// 0009507 // chloroplast (GO_REF:nd [ND])	0000166 // nucleotide binding (GO_REF:nd [ND])
M1_CGATGT_L001_R1_001 (paired) merged trimmed contig 5912	-1.578	0.018	24.576	38.782	Q7XLD4	zip3_orysj ame: full=zinc transporter 3 ame: full=zrt irt-like protein 3 short= 3 flags: precursor	0010043 // response to zinc ion (GO_REF:nd [ND]) /// 0006829 // zinc ion transport (GO_REF:nd [ND])	0016023 // cytoplasmic membrane-bounded vesicle (GO_REF:nd [ND]) /// 0016020 // membrane (GO_REF:nd [ND])	0005385 // zinc ion transmembrane transporter activity (GO_REF:nd [ND])
M1_CGATGT_L001_R1_001 (paired) merged trimmed contig 25581	-1.579	0.022	18.103	28.591	Q97J91	pur9_cloab ame: full=bifunctional purine biosynthesis protein includes: ame: full=phosphoribosylaminoimidazolecarboxamide formyltransferase ame: full=aicar transformylase includes: ame: full=imp cyclohydrolase ame: full=atic ame: full=imp synthase ame: full=inosinicase	0006189 // 'de novo' IMP biosynthetic process (GO_REF:nd [ND])		0003937 // IMP cyclohydrolase activity (GO_REF:nd [ND]) /// 0004643 // phosphoribosylaminoimidazolecarboxamide formyltransferase activity (GO_REF:nd [ND])
M1_CGATGT_L001_R1_001 (paired) merged trimmed contig 2427	-1.58	0.002161	32.665	51.623	Q10DV7	act1_orysj ame: full=actin-1 ame: full= 1		0005856 // cytoskeleton (GO_REF:nd [ND]) /// 0005886 // plasma membrane (GO_REF:nd [ND]) /// 0005739 // mitochondrion (GO_REF:nd [ND])	0005524 // ATP binding (GO_REF:nd [ND])
M1_CGATGT_L001_R1_001 (paired) merged trimmed contig 14488	-1.586	0.024	17.226	27.316	Q9SF32	iqd1_arath ame: full=protein iq-domain 1	0006952 // defense response (GO_REF:nd [ND]) /// 0019761 // glucosinolate biosynthetic process (GO_REF:nd [ND])	0005634 // nucleus (GO_REF:nd [ND])	0005516 // calmodulin binding (GO_REF:nd [ND])
M1_CGATGT_L001_R1_001 (paired) merged trimmed contig 652	-1.586	0.009372	437.062	693.269	P48494	tpis_orysj ame: full=triosephosphate cytosolic short=tim short=triose-phosphate isomerase	0006094 // gluconeogenesis (GO_REF:nd [ND]) /// 0010043 // response to zinc ion (GO_REF:nd [ND]) /// 0006096 // glycolysis (GO_REF:nd [ND]) /// 0044262 // cellular carbohydrate metabolic process (GO_REF:nd [ND]) /// 0009651 // response to salt stress (GO_REF:nd [ND]) /// 0046686 // response to cadmium ion (GO_REF:nd [ND]) /// 0006098 // pentose-phosphate shunt (GO_REF:nd [ND])	0048046 // apoplast (GO_REF:nd [ND]) /// 0005886 // plasma membrane (GO_REF:nd [ND]) /// 0005739 // mitochondrion (GO_REF:nd [ND]) /// 0005618 // cell wall (GO_REF:nd [ND]) /// 0009570 // chloroplast stroma (GO_REF:nd [ND]) /// 0005773 // vacuole (GO_REF:nd [ND])	0004807 // triose-phosphate isomerase activity (GO_REF:nd [ND]) /// 0005507 // copper ion binding (GO_REF:nd [ND])
M1_CGATGT_L001_R1_001 (paired) merged trimmed contig 11828	-1.588	0.022	33.57	53.303	Q940J9	pmt8_arath ame: full=probable methyltransferase pmt8	0048767 // root hair elongation (GO_REF:nd [ND]) /// 0000271 // polysaccharide biosynthetic process (GO_REF:nd [ND]) /// 0009825 // multidimensional cell growth (GO_REF:nd [ND]) /// 0043481 // anthocyanin accumulation in tissues in response to UV light (GO_REF:nd [ND]) /// 0010817 // regulation of hormone levels (GO_REF:nd [ND]) /// 0009932 // cell tip growth (GO_REF:nd [ND]) /// 0071555 // cell …	0005794 // Golgi apparatus (GO_REF:nd [ND]) /// 0005802 // trans-Golgi network (GO_REF:nd [ND]) /// 0005774 // vacuolar membrane (GO_REF:nd [ND]) /// 0005768 // endosome (GO_REF:nd [ND])
M1_CGATGT_L001_R1_001 (paired) merged trimmed contig 8669	-1.589	0.0003474	12.222	19.422	Q9M0M4	mo25m_arath ame: full= mo25-like protein at4g17270	0051788 // response to misfolded protein (GO_REF:nd [ND]) /// 0006511 // ubiquitin-dependent protein catabolic process (GO_REF:nd [ND]) /// 0009853 // photorespiration (GO_REF:nd [ND]) /// 0080129 // proteasome core complex assembly (GO_REF:nd [ND])	0005886 // plasma membrane (GO_REF:nd [ND]) /// 0005737 // cytoplasm (GO_REF:nd [ND])
M1_CGATGT_L001_R1_001 (paired) merged trimmed contig 30594	-1.59	0.042	25.767	40.962	Q9SX78	cxe2_arath ame: full=probable carboxylesterase 2 ame: full= 2	0048765 // root hair cell differentiation (GO_REF:nd [ND])	0005634 // nucleus (GO_REF:nd [ND])
M1_CGATGT_L001_R1_001 (paired) merged trimmed contig 7678	-1.59	0.007189	191.572	304.51	B3H4F1	sp1l1_arath ame: full=protein spiral1-like 1		0005886 // plasma membrane (GO_REF:nd [ND])
M1_CGATGT_L001_R1_001 (paired) merged trimmed contig 14597	-1.591	0.02	12.509	19.896	Q66KH2	ergi3_xenla ame: full=endoplasmic reticulum-golgi intermediate compartment protein 3	0006810 // transport (GO_REF:nd [ND])	0031090 // organelle membrane (GO_REF:nd [ND]) /// 0044425 // membrane part (GO_REF:nd [ND]) /// 0005783 // endoplasmic reticulum (GO_REF:nd [ND])
M1_CGATGT_L001_R1_001 (paired) merged trimmed contig 11647	-1.592	0.005212	21.463	34.167	Q8K203	neil3_mouse ame: full=endonuclease 8-like 3 ame: full=dna glycosylase fpg2 ame: full=dna glycosylase ap lyase neil3 ame: full=endonuclease viii-like 3 ame: full=nei-like protein 3	0006974 // response to DNA damage stimulus (GO_REF:nd [ND]) /// 0008152 // metabolic process (GO_REF:nd [ND])		0003677 // DNA binding (GO_REF:nd [ND]) /// 0016787 // hydrolase activity (GO_REF:nd [ND])
M1_CGATGT_L001_R1_001 (paired) merged trimmed contig 11444	-1.595	0.007275	27.278	43.497	Q5SSW2	psme4_mouse ame: full=proteasome activator complex subunit 4 ame: full=proteasome activator pa200 ame: full=protein temo	0044763 // single-organism cellular process (GO_REF:nd [ND])	0044424 // intracellular part (GO_REF:nd [ND])
M1_CGATGT_L001_R1_001 (paired) merged trimmed contig 3687	-1.595	0.001028	75.54	120.522	Q9LM02	smt1_arath ame: full=cycloartenol-c-24-methyltransferase ame: full=24-sterol c-methyltransferase 1 short=sterol c-methyltransferase 1 ame: full=protein cephalopod ame: full=protein sterol methyltransferase 1	0016126 // sterol biosynthetic process (GO_REF:nd [ND]) /// 0009793 // embryo development ending in seed dormancy (GO_REF:nd [ND]) /// 0006084 // acetyl-CoA metabolic process (GO_REF:nd [ND]) /// 0019745 // pentacyclic triterpenoid biosynthetic process (GO_REF:nd [ND]) /// 0009611 // response to wounding (GO_REF:nd [ND]) /// 0016132 // brassinosteroid biosynthetic process (GO_REF:nd [ND]) /// 004…	0005829 // cytosol (GO_REF:nd [ND]) /// 0009506 // plasmodesma (GO_REF:nd [ND]) /// 0005783 // endoplasmic reticulum (GO_REF:nd [ND]) /// 0005773 // vacuole (GO_REF:nd [ND])	0003838 // sterol 24-C-methyltransferase activity (GO_REF:nd [ND])
M1_CGATGT_L001_R1_001 (paired) merged trimmed contig 1981	-1.596	0.015	23.337	37.253	Q84JH5	gmpp1_orysj ame: full=probable mannose-1-phosphate guanylyltransferase 1	0009753 // response to jasmonic acid stimulus (GO_REF:nd [ND]) /// 0030244 // cellulose biosynthetic process (GO_REF:nd [ND]) /// 0042742 // defense response to bacterium (GO_REF:nd [ND]) /// 0010193 // response to ozone (GO_REF:nd [ND]) /// 0009651 // response to salt stress (GO_REF:nd [ND]) /// 0019853 // L-ascorbic acid biosynthetic process (GO_REF:nd [ND]) /// 0060359 // response to ammonium …		0005525 // GTP binding (GO_REF:nd [ND]) /// 0004475 // mannose-1-phosphate guanylyltransferase activity (GO_REF:nd [ND])
M1_CGATGT_L001_R1_001 (paired) merged trimmed contig 6499	-1.598	0.008154	36.064	57.615	Q9Y5K3	pcy1b_human ame: full=choline-phosphate cytidylyltransferase b ame: full=cct-beta ame: full=ctp:phosphocholine cytidylyltransferase b short=cct b short=ct b ame: full=phosphorylcholine transferase b	0048609 // multicellular organismal reproductive process (GO_REF:nd [ND]) /// 0044702 // single organism reproductive process (GO_REF:nd [ND]) /// 0006657 // CDP-choline pathway (GO_REF:nd [ND])	0005789 // endoplasmic reticulum membrane (GO_REF:nd [ND])	0003824 // catalytic activity (GO_REF:nd [ND])
M1_CGATGT_L001_R1_001 (paired) merged trimmed contig 9146	-1.599	0.019	13.188	21.087	B6SJQ0	cnr13_maize ame: full=cell number regulator 13 ame: full= 13		0016021 // integral to membrane (GO_REF:nd [ND])
M1_CGATGT_L001_R1_001 (paired) merged trimmed contig 13100	-1.6	0.028	37.704	60.323	Q8H1H9	amo_arath ame: full=primary amine oxidase ame: full=amine oxidase	0006809 // nitric oxide biosynthetic process (GO_REF:nd [ND]) /// 0009738 // abscisic acid mediated signaling pathway (GO_REF:nd [ND])	0005576 // extracellular region (GO_REF:nd [ND])	0005507 // copper ion binding (GO_REF:nd [ND])
M1_CGATGT_L001_R1_001 (paired) merged trimmed contig 15158	-1.6	0.002121	16.356	26.176	Q9FYF9	fb76_arath ame: full=f-box protein at1g67340		0005634 // nucleus (GO_REF:nd [ND])
M1_CGATGT_L001_R1_001 (paired) merged trimmed contig 2294	-1.601	0.039	22.13	35.433	Q9LMA1	fmo1_arath ame: full=probable flavin-containing monooxygenase 1	0010204 // defense response signaling pathway, resistance gene-independent (GO_REF:nd [ND]) /// 0009870 // defense response signaling pathway, resistance gene-dependent (GO_REF:nd [ND]) /// 0042742 // defense response to bacterium (GO_REF:nd [ND]) /// 0009627 // systemic acquired resistance (GO_REF:nd [ND]) /// 0009626 // plant-type hypersensitive response (GO_REF:nd [ND]) /// 0071456 // cellular…
M1_CGATGT_L001_R1_001 (paired) merged trimmed contig 7941	-1.601	0.007084	72.366	115.878	Q9AXJ4	if5a_manes ame: full=eukaryotic translation initiation factor 5a short=eif-5a	0045905 // positive regulation of translational termination (GO_REF:nd [ND]) /// 0008612 // peptidyl-lysine modification to hypusine (GO_REF:nd [ND]) /// 0006452 // translational frameshifting (GO_REF:nd [ND]) /// 0006413 // translational initiation (GO_REF:nd [ND]) /// 0045901 // positive regulation of translational elongation (GO_REF:nd [ND])		0003746 // translation elongation factor activity (GO_REF:nd [ND]) /// 0043022 // ribosome binding (GO_REF:nd [ND]) /// 0003743 // translation initiation factor activity (GO_REF:nd [ND])
M1_CGATGT_L001_R1_001 (paired) merged trimmed contig 2638	-1.603	0.021	92.598	148.473	P34913	hyes_human ame: full=bifunctional epoxide hydrolase 2 includes: ame: full=cytosolic epoxide hydrolase 2 short=ceh ame: full=epoxide hydratase ame: full=soluble epoxide hydrolase short=seh includes: ame: full=lipid-phosphate phosphatase	0019222 // regulation of metabolic process (GO_REF:nd [ND]) /// 1901360 // organic cyclic compound metabolic process (GO_REF:nd [ND]) /// 0048878 // chemical homeostasis (GO_REF:nd [ND]) /// 0044255 // cellular lipid metabolic process (GO_REF:nd [ND]) /// 0044699 // single-organism process (GO_REF:nd [ND]) /// 0016311 // dephosphorylation (GO_REF:nd [ND]) /// 0044281 // small molecule metabolic p…	0043231 // intracellular membrane-bounded organelle (GO_REF:nd [ND]) /// 0044444 // cytoplasmic part (GO_REF:nd [ND])	0016791 // phosphatase activity (GO_REF:nd [ND]) /// 0005515 // protein binding (GO_REF:nd [ND])
M1_CGATGT_L001_R1_001 (paired) merged trimmed contig 2798	-1.604	0.029	10.655	17.087	Q9LZW3	pub16_arath ame: full=u-box domain-containing protein 16 ame: full=plant u-box protein 16	0010200 // response to chitin (GO_REF:nd [ND])
M1_CGATGT_L001_R1_001 (paired) merged trimmed contig 28512	-1.607	0.0002524	23.65	38.006	Q9LDU6	st7r_arath ame: full=7-dehydrocholesterol reductase short=7-dhc reductase ame: full=protein dwarf 5 ame: full=sterol delta -reductase	0016126 // sterol biosynthetic process (GO_REF:nd [ND]) /// 0006084 // acetyl-CoA metabolic process (GO_REF:nd [ND]) /// 0016132 // brassinosteroid biosynthetic process (GO_REF:nd [ND])	0030176 // integral to endoplasmic reticulum membrane (GO_REF:nd [ND]) /// 0005634 // nucleus (GO_REF:nd [ND]) /// 0005794 // Golgi apparatus (GO_REF:nd [ND]) /// 0005886 // plasma membrane (GO_REF:nd [ND])	0005515 // protein binding (GO_REF:nd [ND]) /// 0009918 // sterol delta7 reductase activity (GO_REF:nd [ND])
M1_CGATGT_L001_R1_001 (paired) merged trimmed contig 14941	-1.61	0.009636	67.513	108.712	P53665	acpm1_arath ame: full=acyl carrier protein mitochondrial ame: full= -1 short=acp ame: full=nadh-ubiquinone oxidoreductase kda subunit flags: precursor	0010267 // production of ta-siRNAs involved in RNA interference (GO_REF:nd [ND]) /// 0006633 // fatty acid biosynthetic process (GO_REF:nd [ND]) /// 0035196 // production of miRNAs involved in gene silencing by miRNA (GO_REF:nd [ND]) /// 0051607 // defense response to virus (GO_REF:nd [ND])	0005759 // mitochondrial matrix (GO_REF:nd [ND])	0000036 // ACP phosphopantetheine attachment site binding involved in fatty acid biosynthetic process (GO_REF:nd [ND])
M1_CGATGT_L001_R1_001 (paired) merged trimmed contig 10487	-1.61	0.001288	10.783	17.362	Q9ZVJ6	anxd4_arath ame: full=annexin d4 ame: full= t4	0009409 // response to cold (GO_REF:nd [ND]) /// 0009737 // response to abscisic acid stimulus (GO_REF:nd [ND]) /// 0009651 // response to salt stress (GO_REF:nd [ND]) /// 0009414 // response to water deprivation (GO_REF:nd [ND]) /// 0009408 // response to heat (GO_REF:nd [ND])	0009506 // plasmodesma (GO_REF:nd [ND])
M1_CGATGT_L001_R1_001 (paired) merged trimmed contig 1276	-1.612	0.001094	18.996	30.618	Q99805	tm9s2_human ame: full=transmembrane 9 superfamily member 2 ame: full=p76 flags: precursor	0006810 // transport (GO_REF:nd [ND])	0005768 // endosome (GO_REF:nd [ND]) /// 0005887 // integral to plasma membrane (GO_REF:nd [ND])
M1_CGATGT_L001_R1_001 (paired) merged trimmed contig 723	-1.614	0.02	40.723	65.708	Q9FKP0	psrp6_arath ame: full=50s ribosomal protein chloroplastic ame: full=cl25 ame: full=plastid-specific 50s ribosomal protein 6 short=psrp-6 flags: precursor		0009507 // chloroplast (GO_REF:nd [ND])
M1_CGATGT_L001_R1_001 (paired) merged trimmed contig 6350	-1.615	0.036	13.786	22.264	Q9ZT91	eftm_arath ame: full=elongation factor mitochondrial flags: precursor	0009220 // pyrimidine ribonucleotide biosynthetic process (GO_REF:nd [ND]) /// 0046686 // response to cadmium ion (GO_REF:nd [ND])	0005829 // cytosol (GO_REF:nd [ND]) /// 0005739 // mitochondrion (GO_REF:nd [ND]) /// 0005618 // cell wall (GO_REF:nd [ND])	0005524 // ATP binding (GO_REF:nd [ND]) /// 0003746 // translation elongation factor activity (GO_REF:nd [ND]) /// 0050897 // cobalt ion binding (GO_REF:nd [ND]) /// 0008270 // zinc ion binding (GO_REF:nd [ND])
M1_CGATGT_L001_R1_001 (paired) merged trimmed contig 780	-1.615	0.002343	27.389	44.245	O43447	ppih_human ame: full=peptidyl-prolyl cis-trans isomerase h short=ppiase h ame: full=rotamase h ame: full=small nuclear ribonucleoprotein particle-specific cyclophilin h short= ame: full=u-snrnp-associated cyclophilin yp-20 short=usa-cyp	0000413 // protein peptidyl-prolyl isomerization (GO_REF:nd [ND]) /// 0000398 // mRNA splicing, via spliceosome (GO_REF:nd [ND]) /// 0006457 // protein folding (GO_REF:nd [ND]) /// 0006461 // protein complex assembly (GO_REF:nd [ND]) /// 0045070 // positive regulation of viral genome replication (GO_REF:nd [ND])	0005681 // spliceosomal complex (GO_REF:nd [ND]) /// 0046540 // U4/U6 x U5 tri-snRNP complex (GO_REF:nd [ND]) /// 0016607 // nuclear speck (GO_REF:nd [ND]) /// 0071001 // U4/U6 snRNP (GO_REF:nd [ND]) /// 0005737 // cytoplasm (GO_REF:nd [ND])	0016018 // cyclosporin A binding (GO_REF:nd [ND]) /// 0043021 // ribonucleoprotein complex binding (GO_REF:nd [ND]) /// 0005515 // protein binding (GO_REF:nd [ND]) /// 0003755 // peptidyl-prolyl cis-trans isomerase activity (GO_REF:nd [ND])
M1_CGATGT_L001_R1_001 (paired) merged trimmed contig 16912	-1.622	0.024	15.683	25.435	Q66GI4	prrp1_arath ame: full=proteinaceous rnase p chloroplastic mitochondrial ame: full=pentatricopeptide repeat-containing protein at2g32230 flags: precursor	0008033 // tRNA processing (GO_REF:nd [ND])	0005739 // mitochondrion (GO_REF:nd [ND]) /// 0009507 // chloroplast (GO_REF:nd [ND])	0004526 // ribonuclease P activity (GO_REF:nd [ND])
M1_CGATGT_L001_R1_001 (paired) merged trimmed contig 3181	-1.628	0.004352	13.107	21.344	Q6K669	ampl2_orysj ame: full=leucine aminopeptidase chloroplastic ame: full=leucyl aminopeptidase 2 short=lap 2 ame: full=proline aminopeptidase 2 ame: full=prolyl aminopeptidase 2 flags: precursor	0006508 // proteolysis (GO_REF:nd [ND]) /// 0046686 // response to cadmium ion (GO_REF:nd [ND])	0009507 // chloroplast (GO_REF:nd [ND]) /// 0005773 // vacuole (GO_REF:nd [ND])	0030145 // manganese ion binding (GO_REF:nd [ND]) /// 0008235 // metalloexopeptidase activity (GO_REF:nd [ND]) /// 0004177 // aminopeptidase activity (GO_REF:nd [ND])
M1_CGATGT_L001_R1_001 (paired) merged trimmed contig 2559	-1.629	0.007673	388.355	632.646	P10978	polx_tobac ame: full=retrovirus-related pol polyprotein from transposon tnt 1-94 includes: ame: full=protease includes: ame: full=reverse transcriptase includes: ame: full=endonuclease	0043170 // macromolecule metabolic process (GO_REF:nd [ND]) /// 0044238 // primary metabolic process (GO_REF:nd [ND])		0016740 // transferase activity (GO_REF:nd [ND]) /// 0016787 // hydrolase activity (GO_REF:nd [ND]) /// 0005488 // binding (GO_REF:nd [ND])
M1_CGATGT_L001_R1_001 (paired) merged trimmed contig 13733	-1.63	0.033	31.55	51.417	Q40648	kcab_orysj ame: full=probable voltage-gated potassium channel subunit beta ame: full=k(+) channel subunit beta	0034765 // regulation of ion transmembrane transport (GO_REF:nd [ND]) /// 0071805 // potassium ion transmembrane transport (GO_REF:nd [ND])	0016021 // integral to membrane (GO_REF:nd [ND]) /// 0009506 // plasmodesma (GO_REF:nd [ND]) /// 0005886 // plasma membrane (GO_REF:nd [ND]) /// 0005739 // mitochondrion (GO_REF:nd [ND])	0005249 // voltage-gated potassium channel activity (GO_REF:nd [ND])
M1_CGATGT_L001_R1_001 (paired) merged trimmed contig 6970	-1.631	0.027	138.291	225.599	P46265	tbb5_orysj ame: full=tubulin beta-5 chain ame: full=beta-5-tubulin	0051258 // protein polymerization (GO_REF:nd [ND]) /// 0006184 // GTP catabolic process (GO_REF:nd [ND]) /// 0007018 // microtubule-based movement (GO_REF:nd [ND]) /// 0046686 // response to cadmium ion (GO_REF:nd [ND])	0005874 // microtubule (GO_REF:nd [ND]) /// 0005886 // plasma membrane (GO_REF:nd [ND]) /// 0009507 // chloroplast (GO_REF:nd [ND]) /// 0005618 // cell wall (GO_REF:nd [ND])	0005525 // GTP binding (GO_REF:nd [ND]) /// 0005200 // structural constituent of cytoskeleton (GO_REF:nd [ND]) /// 0003924 // GTPase activity (GO_REF:nd [ND])
M1_CGATGT_L001_R1_001 (paired) merged trimmed contig 2455	-1.631	0.002726	21.621	35.257	O24242	fpps2_parar ame: full=farnesyl pyrophosphate synthase 2 short=fpp synthase 2 short=fps 2 ame: full=( )-farnesyl diphosphate synthase 2 ame: full=dimethylallyltranstransferase 2 ame: full=farnesyl diphosphate synthase 2 ame: full=geranyltranstransferase 2	0045337 // farnesyl diphosphate biosynthetic process (GO_REF:nd [ND]) /// 0033384 // geranyl diphosphate biosynthetic process (GO_REF:nd [ND]) /// 0006695 // cholesterol biosynthetic process (GO_REF:nd [ND])	0005737 // cytoplasm (GO_REF:nd [ND])	0046872 // metal ion binding (GO_REF:nd [ND]) /// 0004161 // dimethylallyltranstransferase activity (GO_REF:nd [ND]) /// 0004337 // geranyltranstransferase activity (GO_REF:nd [ND])
M1_CGATGT_L001_R1_001 (paired) merged trimmed contig 32963	-1.634	0.044	78.055	127.53	Q6AT26	cesa1_orysj ame: full=probable cellulose synthase a catalytic subunit 1	0030244 // cellulose biosynthetic process (GO_REF:nd [ND]) /// 0009833 // primary cell wall biogenesis (GO_REF:nd [ND]) /// 0042538 // hyperosmotic salinity response (GO_REF:nd [ND])	0016021 // integral to membrane (GO_REF:nd [ND]) /// 0005794 // Golgi apparatus (GO_REF:nd [ND]) /// 0005886 // plasma membrane (GO_REF:nd [ND])	0016760 // cellulose synthase (UDP-forming) activity (GO_REF:nd [ND]) /// 0008270 // zinc ion binding (GO_REF:nd [ND])
M1_CGATGT_L001_R1_001 (paired) merged trimmed contig 13053	-1.636	0.05	32.759	53.581	Q337A0	xb33_orysj ame: full=probable e3 ubiquitin-protein ligase xbos33 ame: full=ankyrin repeat domain and ring finger-containing protein xbos33 ame: full=xb3 protein homolog 3	0016567 // protein ubiquitination (GO_REF:nd [ND])		0004842 // ubiquitin-protein ligase activity (GO_REF:nd [ND]) /// 0008270 // zinc ion binding (GO_REF:nd [ND])
M1_CGATGT_L001_R1_001 (paired) merged trimmed contig 19544	-1.638	0.017	32.169	52.706	Q38732	dag_antma ame: full=dag chloroplastic flags: precursor		0009507 // chloroplast (GO_REF:nd [ND])
M1_CGATGT_L001_R1_001 (paired) merged trimmed contig 7805	-1.641	0.03	36.153	59.342	Q93WP4	pepp_allce ame: full=phosphoenolpyruvate phosphatase short=pep phosphatase flags: precursor		0005775 // vacuolar lumen (GO_REF:nd [ND])	0004721 // phosphoprotein phosphatase activity (GO_REF:nd [ND]) /// 0046872 // metal ion binding (GO_REF:nd [ND]) /// 0003993 // acid phosphatase activity (GO_REF:nd [ND]) /// 0050189 // phosphoenolpyruvate phosphatase activity (GO_REF:nd [ND])
M1_CGATGT_L001_R1_001 (paired) merged trimmed contig 3756	-1.641	0.027	33.793	55.452	P54240	g6pi1_claxa ame: full=glucose-6-phosphate cytosolic 1 short=gpi ame: full=phosphoglucose isomerase short=pgi ame: full=phosphohexose isomerase short=phi	0006094 // gluconeogenesis (GO_REF:nd [ND]) /// 0006096 // glycolysis (GO_REF:nd [ND])	0005737 // cytoplasm (GO_REF:nd [ND])	0004347 // glucose-6-phosphate isomerase activity (GO_REF:nd [ND])
M1_CGATGT_L001_R1_001 (paired) merged trimmed contig 7373	-1.645	0.043	110.131	181.215	O82199	c3h20_arath ame: full=zinc finger ccch domain-containing protein 20 short= 3h20	0006661 // phosphatidylinositol biosynthetic process (GO_REF:nd [ND]) /// 0006355 // regulation of transcription, DNA-dependent (GO_REF:nd [ND]) /// 0015996 // chlorophyll catabolic process (GO_REF:nd [ND]) /// 0006979 // response to oxidative stress (GO_REF:nd [ND])	0005634 // nucleus (GO_REF:nd [ND]) /// 0005886 // plasma membrane (GO_REF:nd [ND])	0003700 // sequence-specific DNA binding transcription factor activity (GO_REF:nd [ND]) /// 0003676 // nucleic acid binding (GO_REF:nd [ND])
M1_CGATGT_L001_R1_001 (paired) merged trimmed contig 16154	-1.649	0.019	148.496	244.829	P46225	tpic_secce ame: full=triosephosphate chloroplastic short=tim short=triose-phosphate isomerase flags: precursor	0006096 // glycolysis (GO_REF:nd [ND]) /// 0019253 // reductive pentose-phosphate cycle (GO_REF:nd [ND])	0009507 // chloroplast (GO_REF:nd [ND])	0004807 // triose-phosphate isomerase activity (GO_REF:nd [ND])
M1_CGATGT_L001_R1_001 (paired) merged trimmed contig 1562	-1.653	0.019	10.38	17.159	O81884	galdh_arath ame: full=l-galactose dehydrogenase short=at- short=l-	0019853 // L-ascorbic acid biosynthetic process (GO_REF:nd [ND])	0005829 // cytosol (GO_REF:nd [ND])	0004033 // aldo-keto reductase (NADP) activity (GO_REF:nd [ND]) /// 0010349 // L-galactose dehydrogenase activity (GO_REF:nd [ND])
M1_CGATGT_L001_R1_001 (paired) merged trimmed contig 15573	-1.655	0.038	19.568	32.394	Q9M310	fbk77_arath ame: full=f-box kelch-repeat protein at3g61590	0006869 // lipid transport (GO_REF:nd [ND]) /// 0048513 // organ development (GO_REF:nd [ND])	0005634 // nucleus (GO_REF:nd [ND])	0004842 // ubiquitin-protein ligase activity (GO_REF:nd [ND])
M1_CGATGT_L001_R1_001 (paired) merged trimmed contig 19876	-1.655	0.006163	51.149	84.651	Q9FYV1	ino1_sesin ame: full=inositol-3-phosphate synthase short=mip synthase ame: full=myo-inositol 1-phosphate synthase short=ips short=mi-1-p synthase	0006021 // inositol biosynthetic process (GO_REF:nd [ND]) /// 0008654 // phospholipid biosynthetic process (GO_REF:nd [ND])	0005737 // cytoplasm (GO_REF:nd [ND])	0004512 // inositol-3-phosphate synthase activity (GO_REF:nd [ND])
M1_CGATGT_L001_R1_001 (paired) merged trimmed contig 3509	-1.657	0.044	622.814	1032.22	Q9ATM4	pip27_maize ame: full=aquaporin pip2-7 ame: full=plasma membrane intrinsic protein 2-7 ame: full= 2-7 ame: full= 2 7	0006810 // transport (GO_REF:nd [ND])	0016021 // integral to membrane (GO_REF:nd [ND]) /// 0005886 // plasma membrane (GO_REF:nd [ND])	0005215 // transporter activity (GO_REF:nd [ND])
M1_CGATGT_L001_R1_001 (paired) merged trimmed contig 7284	-1.657	0.009642	418.422	693.358	Q39613	cyph_catro ame: full=peptidyl-prolyl cis-trans isomerase short=ppiase ame: full=cyclophilin ame: full=cyclosporin a-binding protein ame: full=rotamase	0000413 // protein peptidyl-prolyl isomerization (GO_REF:nd [ND]) /// 0006457 // protein folding (GO_REF:nd [ND])	0005737 // cytoplasm (GO_REF:nd [ND])	0003755 // peptidyl-prolyl cis-trans isomerase activity (GO_REF:nd [ND]) /// 0042277 // peptide binding (GO_REF:nd [ND])
M1_CGATGT_L001_R1_001 (paired) merged trimmed contig 9106	-1.661	0.019	137.671	228.629	Q96262	pcap1_arath ame: full=plasma membrane-associated cation-binding protein 1 short= 1 ame: full=microtubule-destabilizing protein 25	0051592 // response to calcium ion (GO_REF:nd [ND]) /// 0009409 // response to cold (GO_REF:nd [ND]) /// 0031115 // negative regulation of microtubule polymerization (GO_REF:nd [ND]) /// 0048767 // root hair elongation (GO_REF:nd [ND]) /// 0071325 // cellular response to mannitol stimulus (GO_REF:nd [ND]) /// 0042742 // defense response to bacterium (GO_REF:nd [ND]) /// 0075733 // intracellular t…	0009506 // plasmodesma (GO_REF:nd [ND]) /// 0005881 // cytoplasmic microtubule (GO_REF:nd [ND]) /// 0009507 // chloroplast (GO_REF:nd [ND]) /// 0046658 // anchored to plasma membrane (GO_REF:nd [ND]) /// 0005773 // vacuole (GO_REF:nd [ND])	0043325 // phosphatidylinositol-3,4-bisphosphate binding (GO_REF:nd [ND]) /// 0005547 // phosphatidylinositol-3,4,5-trisphosphate binding (GO_REF:nd [ND]) /// 0005516 // calmodulin binding (GO_REF:nd [ND]) /// 0005509 // calcium ion binding (GO_REF:nd [ND]) /// 0005507 // copper ion binding (GO_REF:nd [ND]) /// 0008017 // microtubule binding (GO_REF:nd [ND]) /// 0080025 // phosphatidylinositol-3,…
M1_CGATGT_L001_R1_001 (paired) merged trimmed contig 9147	-1.664	0.004786	17.772	29.578	Q8GY89	srx_arath ame: full= chloroplastic mitochondrial short= flags: precursor	0006979 // response to oxidative stress (GO_REF:nd [ND])	0009507 // chloroplast (GO_REF:nd [ND]) /// 0005739 // mitochondrion (GO_REF:nd [ND])	0003677 // DNA binding (GO_REF:nd [ND]) /// 0016667 // oxidoreductase activity, acting on a sulfur group of donors (GO_REF:nd [ND])
M1_CGATGT_L001_R1_001 (paired) merged trimmed contig 10505	-1.667	0.011	17.051	28.43	Q7XSZ4	pas2a_orysj ame: full=very-long-chain -3-hydroxyacyl-	0006633 // fatty acid biosynthetic process (GO_REF:nd [ND]) /// 0007275 // multicellular organismal development (GO_REF:nd [ND])	0016021 // integral to membrane (GO_REF:nd [ND]) /// 0005789 // endoplasmic reticulum membrane (GO_REF:nd [ND])	0016829 // lyase activity (GO_REF:nd [ND])
M1_CGATGT_L001_R1_001 (paired) merged trimmed contig 2021	-1.675	0.034	13.922	23.317	Q6K2E1	uge4_orysj ame: full=udp-glucose 4-epimerase 4 short= -4 ame: full=udp-galactose 4-epimerase 4	0006012 // galactose metabolic process (GO_REF:nd [ND]) /// 0009969 // xyloglucan biosynthetic process (GO_REF:nd [ND]) /// 0042546 // cell wall biogenesis (GO_REF:nd [ND]) /// 0006950 // response to stress (GO_REF:nd [ND]) /// 0010053 // root epidermal cell differentiation (GO_REF:nd [ND])	0005829 // cytosol (GO_REF:nd [ND]) /// 0005795 // Golgi stack (GO_REF:nd [ND])	0003978 // UDP-glucose 4-epimerase activity (GO_REF:nd [ND]) /// 0046983 // protein dimerization activity (GO_REF:nd [ND]) /// 0050662 // coenzyme binding (GO_REF:nd [ND])
M1_CGATGT_L001_R1_001 (paired) merged trimmed contig 3171	-1.675	0.019	11.254	18.846	Q9M0X9	4cll7_arath ame: full=4-coumarate-- ligase-like 7 ame: full=4-coumarate-- ligase isoform 6 short=at4cl6	0009851 // auxin biosynthetic process (GO_REF:nd [ND]) /// 0009695 // jasmonic acid biosynthetic process (GO_REF:nd [ND])	0005777 // peroxisome (GO_REF:nd [ND])	0004321 // fatty-acyl-CoA synthase activity (GO_REF:nd [ND]) /// 0016207 // 4-coumarate-CoA ligase activity (GO_REF:nd [ND])
M1_CGATGT_L001_R1_001 (paired) merged trimmed contig 9666	-1.677	0.012	11.17	18.73	Q6ZBH9	nckp1_orysj ame: full=probable protein nap1 ame: full=nap of plants ame: full=nck-associated protein 1 ame: full=p125nap1	0048765 // root hair cell differentiation (GO_REF:nd [ND]) /// 0048589 // developmental growth (GO_REF:nd [ND]) /// 0010014 // meristem initiation (GO_REF:nd [ND]) /// 0045010 // actin nucleation (GO_REF:nd [ND]) /// 0045595 // regulation of cell differentiation (GO_REF:nd [ND]) /// 0003002 // regionalization (GO_REF:nd [ND]) /// 0071555 // cell wall organization (GO_REF:nd [ND]) /// 0010090 // t…	0031209 // SCAR complex (GO_REF:nd [ND])
M1_CGATGT_L001_R1_001 (paired) merged trimmed contig 4086	-1.68	0.0052	18.089	30.385	O65351	subl_arath ame: full=subtilisin-like protease ame: full=cucumisin-like serine protease flags: precursor	0048359 // mucilage metabolic process involved seed coat development (GO_REF:nd [ND]) /// 0080001 // mucilage extrusion from seed coat (GO_REF:nd [ND])	0048046 // apoplast (GO_REF:nd [ND]) /// 0009505 // plant-type cell wall (GO_REF:nd [ND])	0004252 // serine-type endopeptidase activity (GO_REF:nd [ND])
M1_CGATGT_L001_R1_001 (paired) merged trimmed contig 1429	-1.681	0.002053	26.628	44.759	Q9M1K3	sip21_arath ame: full=probable aquaporin sip2-1 ame: full=small basic intrinsic protein 2-1 short= 2 1	0046685 // response to arsenic-containing substance (GO_REF:nd [ND])	0005783 // endoplasmic reticulum (GO_REF:nd [ND])
M1_CGATGT_L001_R1_001 (paired) merged trimmed contig 1567	-1.685	0.011	116.852	196.879	O48528	op163_arath ame: full=outer envelope pore protein 16- chloroplastic mitochondrial ame: full=chloroplastic outer envelope pore protein of 16 kda 3 short= 16-3 short=oep16-3 ame: full=mitochondrial complex i subunit	0051788 // response to misfolded protein (GO_REF:nd [ND]) /// 0006511 // ubiquitin-dependent protein catabolic process (GO_REF:nd [ND]) /// 0015031 // protein transport (GO_REF:nd [ND]) /// 0009853 // photorespiration (GO_REF:nd [ND]) /// 0080129 // proteasome core complex assembly (GO_REF:nd [ND])	0005744 // mitochondrial inner membrane presequence translocase complex (GO_REF:nd [ND]) /// 0005747 // mitochondrial respiratory chain complex I (GO_REF:nd [ND]) /// 0009527 // plastid outer membrane (GO_REF:nd [ND]) /// 0009507 // chloroplast (GO_REF:nd [ND])	0015450 // P-P-bond-hydrolysis-driven protein transmembrane transporter activity (GO_REF:nd [ND])
M1_CGATGT_L001_R1_001 (paired) merged trimmed contig 16675	-1.686	0.006172	23.197	39.107	Q8WXA9	srek1_human ame: full=splicing regulatory glutamine lysine-rich protein 1 ame: full=serine arginine-rich-splicing regulatory protein 86 short=srrp86 ame: full=splicing arginine serine-rich 12 ame: full=splicing regulatory protein 508 short=srrp508		0044428 // nuclear part (GO_REF:nd [ND])
M1_CGATGT_L001_R1_001 (paired) merged trimmed contig 5079	-1.692	0.011	205.393	347.542	P21616	avp_phaau ame: full=pyrophosphate-energized vacuolar membrane proton pump ame: full=pyrophosphate-energized inorganic pyrophosphatase short=h(+)-ppase ame: full=vacuolar h(+)-pyrophosphatase	0015992 // proton transport (GO_REF:nd [ND])	0016021 // integral to membrane (GO_REF:nd [ND]) /// 0005774 // vacuolar membrane (GO_REF:nd [ND])	0009678 // hydrogen-translocating pyrophosphatase activity (GO_REF:nd [ND]) /// 0004427 // inorganic diphosphatase activity (GO_REF:nd [ND])
M1_CGATGT_L001_R1_001 (paired) merged trimmed contig 608	-1.693	0.00445	17.249	29.203	Q8VHC8	ma2b1_cavpo ame: full=lysosomal alpha-mannosidase short=laman ame: full=lysosomal acid alpha-mannosidase ame: full=mannosidase alpha class 2b member 1 ame: full=mannosidase alpha-b flags: precursor	0008152 // metabolic process (GO_REF:nd [ND])		0016798 // hydrolase activity, acting on glycosyl bonds (GO_REF:nd [ND])
M1_CGATGT_L001_R1_001 (paired) merged trimmed contig 7901	-1.694	0.002684	19.713	33.389	P93788	remo_soltu ame: full=remorin ame: full=pp34		0005886 // plasma membrane (GO_REF:nd [ND])	0048032 // galacturonate binding (GO_REF:nd [ND])
M1_CGATGT_L001_R1_001 (paired) merged trimmed contig 4394	-1.695	0.003552	60.042	101.757	B9F3B6	ssdh_orysj ame: full=succinate-semialdehyde mitochondrial ame: full=aldehyde dehydrogenase family 5 member f1 ame: full=nad(+)-dependent succinic semialdehyde dehydrogenase flags: precursor	0055114 // oxidation-reduction process (GO_REF:nd [ND]) /// 0009416 // response to light stimulus (GO_REF:nd [ND]) /// 0009450 // gamma-aminobutyric acid catabolic process (GO_REF:nd [ND]) /// 0072593 // reactive oxygen species metabolic process (GO_REF:nd [ND]) /// 0009408 // response to heat (GO_REF:nd [ND]) /// 0006333 // chromatin assembly or disassembly (GO_REF:nd [ND]) /// 0006540 // glutam…	0005759 // mitochondrial matrix (GO_REF:nd [ND]) /// 0009570 // chloroplast stroma (GO_REF:nd [ND])	0004777 // succinate-semialdehyde dehydrogenase (NAD+) activity (GO_REF:nd [ND]) /// 0005507 // copper ion binding (GO_REF:nd [ND]) /// 0004028 // 3-chloroallyl aldehyde dehydrogenase activity (GO_REF:nd [ND]) /// 0009013 // succinate-semialdehyde dehydrogenase [NAD(P)+] activity (GO_REF:nd [ND]) /// 0051287 // NAD binding (GO_REF:nd [ND])
M1_CGATGT_L001_R1_001 (paired) merged trimmed contig 10384	-1.7	0.002775	34.298	58.317	Q0JKM9	man1_orysj ame: full=mannan endo- -beta-mannosidase 1 ame: full=beta-mannanase 1 ame: full=endo-beta- -mannanase 1 ame: full= 1 flags: precursor	0044767 // single-organism developmental process (GO_REF:nd [ND]) /// 0007389 // pattern specification process (GO_REF:nd [ND]) /// 0008152 // metabolic process (GO_REF:nd [ND]) /// 0048507 // meristem development (GO_REF:nd [ND])	0016023 // cytoplasmic membrane-bounded vesicle (GO_REF:nd [ND])	0004553 // hydrolase activity, hydrolyzing O-glycosyl compounds (GO_REF:nd [ND])
M1_CGATGT_L001_R1_001 (paired) merged trimmed contig 973	-1.707	0.019	16.774	28.635	Q42961	pgkh_tobac ame: full=phosphoglycerate chloroplastic flags: precursor	0016310 // phosphorylation (GO_REF:nd [ND]) /// 0006096 // glycolysis (GO_REF:nd [ND]) /// 0019253 // reductive pentose-phosphate cycle (GO_REF:nd [ND])	0009507 // chloroplast (GO_REF:nd [ND])	0004618 // phosphoglycerate kinase activity (GO_REF:nd [ND]) /// 0005524 // ATP binding (GO_REF:nd [ND])
M1_CGATGT_L001_R1_001 (paired) merged trimmed contig 10160	-1.716	0.007465	20.22	34.7	O32472	phaj_aerpu ame: full= -specific enoyl- hydratase	0044710 // single-organism metabolic process (GO_REF:nd [ND])
M1_CGATGT_L001_R1_001 (paired) merged trimmed contig 17044	-1.725	0.027	18.186	31.368	Q9ZNX9	sige_arath ame: full=rna polymerase sigma factor chloroplastic mitochondrial short=sigma factor e short=sigma-e ame: full=rna polymerase sigma factor sig5 short=atsig5 short=sigma factor 5 flags: precursor	0071483 // cellular response to blue light (GO_REF:nd [ND]) /// 0009658 // chloroplast organization (GO_REF:nd [ND]) /// 0010264 // myo-inositol hexakisphosphate biosynthetic process (GO_REF:nd [ND]) /// 0010207 // photosystem II assembly (GO_REF:nd [ND]) /// 0010114 // response to red light (GO_REF:nd [ND]) /// 0045893 // positive regulation of transcription, DNA-dependent (GO_REF:nd [ND]) /// 0…	0005739 // mitochondrion (GO_REF:nd [ND]) /// 0009507 // chloroplast (GO_REF:nd [ND])	0003677 // DNA binding (GO_REF:nd [ND]) /// 0003700 // sequence-specific DNA binding transcription factor activity (GO_REF:nd [ND]) /// 0003899 // DNA-directed RNA polymerase activity (GO_REF:nd [ND]) /// 0001053 // plastid sigma factor activity (GO_REF:nd [ND])
M1_CGATGT_L001_R1_001 (paired) merged trimmed contig 6481	-1.725	0.004731	48.921	84.405	Q8W487	YB95_ARATHRecName: Full=Uncharacterized protein At2g39795, mitochondrial; Flags: Precursor	0009220 // pyrimidine ribonucleotide biosynthetic process (GO_REF:nd [ND]) /// 0010388 // cullin deneddylation (GO_REF:nd [ND]) /// 0009640 // photomorphogenesis (GO_REF:nd [ND]) /// 0034968 // histone lysine methylation (GO_REF:nd [ND]) /// 0009909 // regulation of flower development (GO_REF:nd [ND])	0005739 // mitochondrion (GO_REF:nd [ND])
M1_CGATGT_L001_R1_001 (paired) merged trimmed contig 6860	-1.728	0.002142	17.331	29.941	Q93ZC9	glak1_arath ame: full=glucuronokinase 1 short= lcak1	0006020 // inositol metabolic process (GO_REF:nd [ND]) /// 0042546 // cell wall biogenesis (GO_REF:nd [ND]) /// 0048868 // pollen tube development (GO_REF:nd [ND])	0005829 // cytosol (GO_REF:nd [ND])	0005524 // ATP binding (GO_REF:nd [ND]) /// 0047940 // glucuronokinase activity (GO_REF:nd [ND]) /// 0008266 // poly(U) RNA binding (GO_REF:nd [ND]) /// 0047912 // galacturonokinase activity (GO_REF:nd [ND]) /// 0004340 // glucokinase activity (GO_REF:nd [ND]) /// 0004335 // galactokinase activity (GO_REF:nd [ND]) /// 0009702 // L-arabinokinase activity (GO_REF:nd [ND])
M1_CGATGT_L001_R1_001 (paired) merged trimmed contig 14700	-1.73	0.0006547	11.487	19.878	Q9FZ45	y1686_arath ame: full=uncharacterized membrane protein at1g16860		0005886 // plasma membrane (GO_REF:nd [ND])
M1_CGATGT_L001_R1_001 (paired) merged trimmed contig 618	-1.736	0.0005458	27.685	48.071	Q9ZV36	uxs6_arath ame: full=udp-glucuronic acid decarboxylase 6 ame: full=udp-xyl synthase 6 ame: full=udp-glucuronate decarboxylase 6 short=ugd short=uxs-6	0009225 // nucleotide-sugar metabolic process (GO_REF:nd [ND]) /// 0042732 // D-xylose metabolic process (GO_REF:nd [ND])	0005886 // plasma membrane (GO_REF:nd [ND])	0003824 // catalytic activity (GO_REF:nd [ND])
M1_CGATGT_L001_R1_001 (paired) merged trimmed contig 6518	-1.737	0.003247	14.669	25.479	Q8GSM7	hst_tobac ame: full=shikimate o-hydroxycinnamoyltransferase ame: full=hydroxycinnamoyl transferase ame: full=hydroxycinnamoyl-coenzyme a shikimate quinate hydroxycinnamoyltransferase			0047172 // shikimate O-hydroxycinnamoyltransferase activity (GO_REF:nd [ND])
M1_CGATGT_L001_R1_001 (paired) merged trimmed contig 172	-1.743	0.003674	12.734	22.201	Q9W1J3	gad1_drome ame: full=gastrulation defective protein 1 homolog	0022008 // neurogenesis (GO_REF:nd [ND])
M1_CGATGT_L001_R1_001 (paired) merged trimmed contig 2492	-1.744	0.014	10.034	17.497	Q9SX78	cxe2_arath ame: full=probable carboxylesterase 2 ame: full= 2	0048765 // root hair cell differentiation (GO_REF:nd [ND])
M1_CGATGT_L001_R1_001 (paired) merged trimmed contig 5410	-1.75	0.007993	21.106	36.945	O65351	subl_arath ame: full=subtilisin-like protease ame: full=cucumisin-like serine protease flags: precursor	0048359 // mucilage metabolic process involved seed coat development (GO_REF:nd [ND]) /// 0080001 // mucilage extrusion from seed coat (GO_REF:nd [ND])	0048046 // apoplast (GO_REF:nd [ND]) /// 0009505 // plant-type cell wall (GO_REF:nd [ND])	0004252 // serine-type endopeptidase activity (GO_REF:nd [ND])
M1_CGATGT_L001_R1_001 (paired) merged trimmed contig 5078	-1.757	0.042	15.364	26.992	Q941X2	lac3_orysj ame: full=laccase-3 ame: full=benzenediol:oxygen oxidoreductase 3 ame: full=diphenol oxidase 3 ame: full=urishiol oxidase 3 flags: precursor	0044710 // single-organism metabolic process (GO_REF:nd [ND])	0016023 // cytoplasmic membrane-bounded vesicle (GO_REF:nd [ND]) /// 0005576 // extracellular region (GO_REF:nd [ND])	0005507 // copper ion binding (GO_REF:nd [ND]) /// 0016491 // oxidoreductase activity (GO_REF:nd [ND])
M1_CGATGT_L001_R1_001 (paired) merged trimmed contig 1221	-1.757	0.005024	17.801	31.274	Q9FGK5	raa5a_arath ame: full=ras-related protein raba5a short= 5a		0005886 // plasma membrane (GO_REF:nd [ND]) /// 0005774 // vacuolar membrane (GO_REF:nd [ND])	0005525 // GTP binding (GO_REF:nd [ND])
M1_CGATGT_L001_R1_001 (paired) merged trimmed contig 13634	-1.76	3.334e-05	177.056	311.636	P48724	if5_phavu ame: full=eukaryotic translation initiation factor 5 short=eif-5	0006412 // translation (GO_REF:nd [ND])		0000166 // nucleotide binding (GO_REF:nd [ND])
M1_CGATGT_L001_R1_001 (paired) merged trimmed contig 108	-1.763	0.02	24.922	43.94	Q8L7S4	mp702_arath ame: full=microtubule-associated protein 70-2 short= 70-2 ame: full=70 kda microtubule-associated protein 2	0007010 // cytoskeleton organization (GO_REF:nd [ND])	0005634 // nucleus (GO_REF:nd [ND]) /// 0005874 // microtubule (GO_REF:nd [ND])	0008017 // microtubule binding (GO_REF:nd [ND])
M1_CGATGT_L001_R1_001 (paired) merged trimmed contig 5572	-1.767	0.005984	17.632	31.15	Q9WTR7	sc11c_rat ame: full=signal peptidase complex catalytic subunit sec11c ame: full=microsomal signal peptidase 21 kda subunit short=spase 21 kda subunit ame: full=sec11 homolog c ame: full=sec11-like protein 3 ame: full=spc21	0019538 // protein metabolic process (GO_REF:nd [ND])
M1_CGATGT_L001_R1_001 (paired) merged trimmed contig 16824	-1.775	0.00561	89.781	159.342	P46265	tbb5_orysj ame: full=tubulin beta-5 chain ame: full=beta-5-tubulin	0051258 // protein polymerization (GO_REF:nd [ND]) /// 0006184 // GTP catabolic process (GO_REF:nd [ND]) /// 0007018 // microtubule-based movement (GO_REF:nd [ND]) /// 0046686 // response to cadmium ion (GO_REF:nd [ND])	0005874 // microtubule (GO_REF:nd [ND]) /// 0005886 // plasma membrane (GO_REF:nd [ND]) /// 0009507 // chloroplast (GO_REF:nd [ND]) /// 0005618 // cell wall (GO_REF:nd [ND])	0005525 // GTP binding (GO_REF:nd [ND]) /// 0005200 // structural constituent of cytoskeleton (GO_REF:nd [ND]) /// 0003924 // GTPase activity (GO_REF:nd [ND])
M1_CGATGT_L001_R1_001 (paired) merged trimmed contig 5529	-1.776	0.012	51.261	91.032	Q8H3C9	ill7_orysj ame: full=iaa-amino acid hydrolase ilr1-like 7 flags: precursor		0016023 // cytoplasmic membrane-bounded vesicle (GO_REF:nd [ND])
M1_CGATGT_L001_R1_001 (paired) merged trimmed contig 5783	-1.777	0.013	2193.34	3897.52	O49169	ef1a_manes ame: full=elongation factor 1-alpha short=ef-1-alpha	0006184 // GTP catabolic process (GO_REF:nd [ND]) /// 0006414 // translational elongation (GO_REF:nd [ND])	0005737 // cytoplasm (GO_REF:nd [ND])	0005525 // GTP binding (GO_REF:nd [ND]) /// 0003746 // translation elongation factor activity (GO_REF:nd [ND]) /// 0003924 // GTPase activity (GO_REF:nd [ND])
M1_CGATGT_L001_R1_001 (paired) merged trimmed contig 12208	-1.777	0.006384	14.416	25.615	Q9SZB2	tic22_arath ame: full=protein tic chloroplastic ame: full=translocon at the inner envelope membrane of chloroplasts 22 short= 22 flags: precursor		0009706 // chloroplast inner membrane (GO_REF:nd [ND])
M1_CGATGT_L001_R1_001 (paired) merged trimmed contig 14370	-1.784	0.027	34.375	61.34	P05414	gox_spiol ame: full=peroxisomal -2-hydroxy-acid oxidase ame: full=glycolate oxidase short=gox ame: full=short chain alpha-hydroxy acid oxidase	0055114 // oxidation-reduction process (GO_REF:nd [ND]) /// 0009854 // oxidative photosynthetic carbon pathway (GO_REF:nd [ND])	0005777 // peroxisome (GO_REF:nd [ND])	0052853 // long-chain-(S)-2-hydroxy-long-chain-acid oxidase activity (GO_REF:nd [ND]) /// 0052854 // medium-chain-(S)-2-hydroxy-acid oxidase activity (GO_REF:nd [ND]) /// 0052852 // very-long-chain-(S)-2-hydroxy-acid oxidase activity (GO_REF:nd [ND]) /// 0010181 // FMN binding (GO_REF:nd [ND])
M1_CGATGT_L001_R1_001 (paired) merged trimmed contig 9036	-1.791	0.047	12.915	23.125	O82392	thic_arath ame: full=phosphomethylpyrimidine chloroplastic ame: full=hydroxymethylpyrimidine phosphate synthase short=hmp-p synthase short=hmp-phosphate synthase short=hmpp synthase ame: full=protein pyrimidine requiring ame: full=thiamine biosynthesis protein short=protein thiamine c flags: precursor	0010266 // response to vitamin B1 (GO_REF:nd [ND]) /// 0043085 // positive regulation of catalytic activity (GO_REF:nd [ND]) /// 0019760 // glucosinolate metabolic process (GO_REF:nd [ND]) /// 0009228 // thiamine biosynthetic process (GO_REF:nd [ND]) /// 0019288 // isopentenyl diphosphate biosynthetic process, mevalonate-independent pathway (GO_REF:nd [ND]) /// 0016045 // detection of bacterium (…	0009570 // chloroplast stroma (GO_REF:nd [ND])	0080041 // ADP-ribose pyrophosphohydrolase activity (GO_REF:nd [ND]) /// 0051536 // iron-sulfur cluster binding (GO_REF:nd [ND])
M1_CGATGT_L001_R1_001 (paired) merged trimmed contig 3135	-1.791	0.034	15.386	27.561	Q9FMD7	y5659_arath ame: full=probable inactive receptor kinase at5g16590 flags: precursor	0016126 // sterol biosynthetic process (GO_REF:nd [ND]) /// 0006084 // acetyl-CoA metabolic process (GO_REF:nd [ND]) /// 0009610 // response to symbiotic fungus (GO_REF:nd [ND]) /// 0016132 // brassinosteroid biosynthetic process (GO_REF:nd [ND])	0005829 // cytosol (GO_REF:nd [ND]) /// 0009505 // plant-type cell wall (GO_REF:nd [ND]) /// 0009506 // plasmodesma (GO_REF:nd [ND]) /// 0005886 // plasma membrane (GO_REF:nd [ND])	0016301 // kinase activity (GO_REF:nd [ND])
M1_CGATGT_L001_R1_001 (paired) merged trimmed contig 27190	-1.795	0.006981	112.232	201.413	O22319	mt2_musac ame: full=metallothionein-like protein type 2			0046872 // metal ion binding (GO_REF:nd [ND])
M1_CGATGT_L001_R1_001 (paired) merged trimmed contig 709	-1.801	0.029	91.65	165.092	Q9LZS3	glgb2_arath ame: full= -alpha-glucan-branching enzyme 2- chloroplastic amyloplastic short= ii-2 ame: full=branching enzyme 2 short= 2 ame: full=starch-branching enzyme 2-2 flags: precursor	0043085 // positive regulation of catalytic activity (GO_REF:nd [ND]) /// 0010021 // amylopectin biosynthetic process (GO_REF:nd [ND]) /// 0019760 // glucosinolate metabolic process (GO_REF:nd [ND]) /// 0019288 // isopentenyl diphosphate biosynthetic process, mevalonate-independent pathway (GO_REF:nd [ND]) /// 0019252 // starch biosynthetic process (GO_REF:nd [ND]) /// 0000023 // maltose metaboli…	0009570 // chloroplast stroma (GO_REF:nd [ND])	0003844 // 1,4-alpha-glucan branching enzyme activity (GO_REF:nd [ND])
M1_CGATGT_L001_R1_001 (paired) merged trimmed contig 923	-1.815	0.018	21.782	39.528	Q8VYF4	gatl7_arath ame: full=probable galacturonosyltransferase-like 7	0016051 // carbohydrate biosynthetic process (GO_REF:nd [ND])	0005794 // Golgi apparatus (GO_REF:nd [ND])	0047262 // polygalacturonate 4-alpha-galacturonosyltransferase activity (GO_REF:nd [ND])
M1_CGATGT_L001_R1_001 (paired) merged trimmed contig 4634	-1.821	0.004908	24.536	44.686	Q9LVA0	bag7_arath ame: full=bag family molecular chaperone regulator 7 ame: full=bcl-2-associated athanogene 7	0070417 // cellular response to cold (GO_REF:nd [ND]) /// 0046685 // response to arsenic-containing substance (GO_REF:nd [ND]) /// 0006457 // protein folding (GO_REF:nd [ND]) /// 0034620 // cellular response to unfolded protein (GO_REF:nd [ND]) /// 0034605 // cellular response to heat (GO_REF:nd [ND])	0005829 // cytosol (GO_REF:nd [ND]) /// 0009506 // plasmodesma (GO_REF:nd [ND]) /// 0005783 // endoplasmic reticulum (GO_REF:nd [ND]) /// 0005886 // plasma membrane (GO_REF:nd [ND]) /// 0009507 // chloroplast (GO_REF:nd [ND])	0005516 // calmodulin binding (GO_REF:nd [ND])
M1_CGATGT_L001_R1_001 (paired) merged trimmed contig 16633	-1.822	0.015	19.938	36.318	Q69SV0	apx8_orysj ame: full=probable l-ascorbate peroxidase chloroplastic ame: full= x08 flags: precursor	0055114 // oxidation-reduction process (GO_REF:nd [ND]) /// 0042744 // hydrogen peroxide catabolic process (GO_REF:nd [ND])	0016021 // integral to membrane (GO_REF:nd [ND]) /// 0031969 // chloroplast membrane (GO_REF:nd [ND]) /// 0009579 // thylakoid (GO_REF:nd [ND]) /// 0005739 // mitochondrion (GO_REF:nd [ND])	0020037 // heme binding (GO_REF:nd [ND]) /// 0046872 // metal ion binding (GO_REF:nd [ND]) /// 0016688 // L-ascorbate peroxidase activity (GO_REF:nd [ND])
M1_CGATGT_L001_R1_001 (paired) merged trimmed contig 22041	-1.822	0.0009605	17.572	32.008	Q9ZUN5	tet2_arath ame: full=tetraspanin-2	0007568 // aging (GO_REF:nd [ND])	0009507 // chloroplast (GO_REF:nd [ND])
M1_CGATGT_L001_R1_001 (paired) merged trimmed contig 7741	-1.836	0.004131	16.805	30.856	Q850M0	kco1_orysj ame: full=two pore potassium channel a short=two k(+) channel a ame: full=calcium-activated outward-rectifying potassium channel 1 short= 1	0030007 // cellular potassium ion homeostasis (GO_REF:nd [ND]) /// 0010029 // regulation of seed germination (GO_REF:nd [ND]) /// 0010119 // regulation of stomatal movement (GO_REF:nd [ND]) /// 0071805 // potassium ion transmembrane transport (GO_REF:nd [ND]) /// 0051260 // protein homooligomerization (GO_REF:nd [ND])	0016021 // integral to membrane (GO_REF:nd [ND]) /// 0031004 // potassium ion-transporting ATPase complex (GO_REF:nd [ND]) /// 0009705 // plant-type vacuole membrane (GO_REF:nd [ND])	0015269 // calcium-activated potassium channel activity (GO_REF:nd [ND]) /// 0005509 // calcium ion binding (GO_REF:nd [ND]) /// 0005242 // inward rectifier potassium channel activity (GO_REF:nd [ND])
M1_CGATGT_L001_R1_001 (paired) merged trimmed contig 919	-1.837	0.011	26.186	48.106	Q10QA5	d14_orysj ame: full=probable strigolactone esterase d14 ame: full=protein dwarf-14 ame: full=protein dwarf-88 ame: full=protein high-tillering dwarf 2	0010223 // secondary shoot formation (GO_REF:nd [ND]) /// 1901601 // strigolactone biosynthetic process (GO_REF:nd [ND])	0009536 // plastid (GO_REF:nd [ND])	0016787 // hydrolase activity (GO_REF:nd [ND])
M1_CGATGT_L001_R1_001 (paired) merged trimmed contig 9259	-1.843	0.011	18.461	34.019	Q9LQZ7	sthx_arath ame: full=probable salt tolerance-like protein at1g75540	0006355 // regulation of transcription, DNA-dependent (GO_REF:nd [ND]) /// 0009641 // shade avoidance (GO_REF:nd [ND])		0005515 // protein binding (GO_REF:nd [ND])
M1_CGATGT_L001_R1_001 (paired) merged trimmed contig 10578	-1.843	0.006235	19.202	35.388	Q7XTY9	ccs_orysj ame: full=copper chaperone for superoxide chloroplastic ame: full=superoxide dismutase copper chaperone flags: precursor	0055114 // oxidation-reduction process (GO_REF:nd [ND]) /// 0006878 // cellular copper ion homeostasis (GO_REF:nd [ND]) /// 0015680 // intracellular copper ion transport (GO_REF:nd [ND]) /// 0019430 // removal of superoxide radicals (GO_REF:nd [ND])	0005829 // cytosol (GO_REF:nd [ND]) /// 0005634 // nucleus (GO_REF:nd [ND]) /// 0009570 // chloroplast stroma (GO_REF:nd [ND]) /// 0005743 // mitochondrial inner membrane (GO_REF:nd [ND])	0016532 // superoxide dismutase copper chaperone activity (GO_REF:nd [ND]) /// 0004784 // superoxide dismutase activity (GO_REF:nd [ND]) /// 0008270 // zinc ion binding (GO_REF:nd [ND])
M1_CGATGT_L001_R1_001 (paired) merged trimmed contig 2480	-1.843	0.003342	21.169	39.011	Q42656	agal_cofar ame: full=alpha-galactosidase ame: full=alpha-d-galactoside galactohydrolase ame: full=melibiase flags: precursor	0008152 // metabolic process (GO_REF:nd [ND])		0004557 // alpha-galactosidase activity (GO_REF:nd [ND])
M1_CGATGT_L001_R1_001 (paired) merged trimmed contig 1236	-1.846	0.00241	15.122	27.918	Q8Z7N9	nqor_salti ame: full=nad h dehydrogenase ame: full=flavoprotein ame: full=nad h:quinone oxidoreductase short=nqo			0000166 // nucleotide binding (GO_REF:nd [ND]) /// 0050662 // coenzyme binding (GO_REF:nd [ND])
M1_CGATGT_L001_R1_001 (paired) merged trimmed contig 27823	-1.852	0.043	42.101	77.953	Q653V7	aglu_orysj ame: full=probable alpha-glucosidase os06g0675700 ame: full=maltase flags: precursor	0008152 // metabolic process (GO_REF:nd [ND])		0004558 // alpha-glucosidase activity (GO_REF:nd [ND])
M1_CGATGT_L001_R1_001 (paired) merged trimmed contig 243	-1.854	0.003942	36.888	68.375	O22493	gsh1_sollc ame: full=glutamate--cysteine chloroplastic ame: full=gamma-ecs short=gcs ame: full=gamma-glutamylcysteine synthetase flags: precursor	0009700 // indole phytoalexin biosynthetic process (GO_REF:nd [ND]) /// 0019761 // glucosinolate biosynthetic process (GO_REF:nd [ND]) /// 0009816 // defense response to bacterium, incompatible interaction (GO_REF:nd [ND]) /// 0019344 // cysteine biosynthetic process (GO_REF:nd [ND]) /// 0009408 // response to heat (GO_REF:nd [ND]) /// 0006094 // gluconeogenesis (GO_REF:nd [ND]) /// 0002213 // de…	0009570 // chloroplast stroma (GO_REF:nd [ND])	0005524 // ATP binding (GO_REF:nd [ND]) /// 0004357 // glutamate-cysteine ligase activity (GO_REF:nd [ND])
M1_CGATGT_L001_R1_001 (paired) merged trimmed contig 1267	-1.865	0.001685	14.053	26.212	Q9LF80	gt3_arath ame: full= glycosyltransferase 3 short= 3	0010411 // xyloglucan metabolic process (GO_REF:nd [ND])	0005794 // Golgi apparatus (GO_REF:nd [ND])	0016757 // transferase activity, transferring glycosyl groups (GO_REF:nd [ND])
M1_CGATGT_L001_R1_001 (paired) merged trimmed contig 11485	-1.868	0.002617	15.337	28.65	Q6ZHS4	cadh2_orysj ame: full=cinnamyl alcohol dehydrogenase 2 short= 2 ame: full=protein gold hull and internode 2	0055114 // oxidation-reduction process (GO_REF:nd [ND]) /// 0080167 // response to karrikin (GO_REF:nd [ND]) /// 0009809 // lignin biosynthetic process (GO_REF:nd [ND])		0045551 // cinnamyl-alcohol dehydrogenase activity (GO_REF:nd [ND]) /// 0052747 // sinapyl alcohol dehydrogenase activity (GO_REF:nd [ND]) /// 0008270 // zinc ion binding (GO_REF:nd [ND])
M1_CGATGT_L001_R1_001 (paired) merged trimmed contig 6900	-1.872	0.028	12.173	22.784	O22203	c98a3_arath ame: full=cytochrome p450 98a3 ame: full=protein reduced epidermal fluorescence 8 ame: full=p-coumaroylshikimate quinate 3 -hydrolxylase short=c3 h	0009809 // lignin biosynthetic process (GO_REF:nd [ND]) /// 0009963 // positive regulation of flavonoid biosynthetic process (GO_REF:nd [ND]) /// 0009611 // response to wounding (GO_REF:nd [ND]) /// 0009805 // coumarin biosynthetic process (GO_REF:nd [ND])	0005783 // endoplasmic reticulum (GO_REF:nd [ND]) /// 0005886 // plasma membrane (GO_REF:nd [ND]) /// 0005739 // mitochondrion (GO_REF:nd [ND])	0042802 // identical protein binding (GO_REF:nd [ND]) /// 0046409 // p-coumarate 3-hydroxylase activity (GO_REF:nd [ND])
M1_CGATGT_L001_R1_001 (paired) merged trimmed contig 5634	-1.873	0.008588	500.17	937.002	P33627	tba6_maize ame: full=tubulin alpha-6 chain ame: full=alpha-6-tubulin	0051258 // protein polymerization (GO_REF:nd [ND]) /// 0006184 // GTP catabolic process (GO_REF:nd [ND]) /// 0007017 // microtubule-based process (GO_REF:nd [ND])	0005874 // microtubule (GO_REF:nd [ND]) /// 0005737 // cytoplasm (GO_REF:nd [ND])	0005525 // GTP binding (GO_REF:nd [ND]) /// 0005200 // structural constituent of cytoskeleton (GO_REF:nd [ND]) /// 0003924 // GTPase activity (GO_REF:nd [ND])
M1_CGATGT_L001_R1_001 (paired) merged trimmed contig 3655	-1.876	0.002242	46.694	87.59	Q9C6S7	pmtk_arath ame: full=probable methyltransferase pmt20		0005794 // Golgi apparatus (GO_REF:nd [ND]) /// 0005802 // trans-Golgi network (GO_REF:nd [ND]) /// 0005768 // endosome (GO_REF:nd [ND])
M1_CGATGT_L001_R1_001 (paired) merged trimmed contig 14017	-1.912	0.021	24.636	47.095	O82089	cch_arath ame: full=copper transport protein cch ame: full=copper chaperone cch	1901576 // organic substance biosynthetic process (GO_REF:nd [ND]) /// 0006878 // cellular copper ion homeostasis (GO_REF:nd [ND]) /// 0000302 // response to reactive oxygen species (GO_REF:nd [ND]) /// 0050789 // regulation of biological process (GO_REF:nd [ND]) /// 0044238 // primary metabolic process (GO_REF:nd [ND]) /// 0006827 // high-affinity iron ion transport (GO_REF:nd [ND]) /// 0046686 …	0048046 // apoplast (GO_REF:nd [ND]) /// 0044434 // chloroplast part (GO_REF:nd [ND]) /// 0005739 // mitochondrion (GO_REF:nd [ND])
M1_CGATGT_L001_R1_001 (paired) merged trimmed contig 6710	-1.93	0.007277	21.999	42.46	Q9LSG3	gaut8_arath ame: full=galacturonosyltransferase 8 ame: full=glycosyltransferase quasimodo1	0010289 // homogalacturonan biosynthetic process (GO_REF:nd [ND])	0005794 // Golgi apparatus (GO_REF:nd [ND]) /// 0005802 // trans-Golgi network (GO_REF:nd [ND]) /// 0005739 // mitochondrion (GO_REF:nd [ND]) /// 0005768 // endosome (GO_REF:nd [ND])	0047262 // polygalacturonate 4-alpha-galacturonosyltransferase activity (GO_REF:nd [ND])
M1_CGATGT_L001_R1_001 (paired) merged trimmed contig 1268	-1.938	0.0005573	42.14	81.682	Q42806	kpyc_soybn ame: full=pyruvate cytosolic isozyme short=pk	0016310 // phosphorylation (GO_REF:nd [ND]) /// 0006096 // glycolysis (GO_REF:nd [ND])	0005737 // cytoplasm (GO_REF:nd [ND])	0005524 // ATP binding (GO_REF:nd [ND]) /// 0030955 // potassium ion binding (GO_REF:nd [ND]) /// 0000287 // magnesium ion binding (GO_REF:nd [ND]) /// 0004743 // pyruvate kinase activity (GO_REF:nd [ND])
M1_CGATGT_L001_R1_001 (paired) merged trimmed contig 12649	-1.958	0.004568	135.642	265.642	Q94G86	all9_oleeu ame: full=glucan endo- -beta-d-glucosidase ame: full=major pollen allergen ole e 9 ame: allergen=ole e 9 flags: precursor			0016787 // hydrolase activity (GO_REF:nd [ND])
M1_CGATGT_L001_R1_001 (paired) merged trimmed contig 24467	-1.961	0.048	36.512	71.593	Q9SYM5	rhm1_arath ame: full=probable rhamnose biosynthetic enzyme 1	0010315 // auxin efflux (GO_REF:nd [ND]) /// 0010224 // response to UV-B (GO_REF:nd [ND]) /// 0051555 // flavonol biosynthetic process (GO_REF:nd [ND]) /// 0009744 // response to sucrose stimulus (GO_REF:nd [ND]) /// 0010253 // UDP-rhamnose biosynthetic process (GO_REF:nd [ND])	0005829 // cytosol (GO_REF:nd [ND]) /// 0009506 // plasmodesma (GO_REF:nd [ND]) /// 0009507 // chloroplast (GO_REF:nd [ND])	0010280 // UDP-L-rhamnose synthase activity (GO_REF:nd [ND]) /// 0050377 // UDP-glucose 4,6-dehydratase activity (GO_REF:nd [ND])
M1_CGATGT_L001_R1_001 (paired) merged trimmed contig 2742	-1.968	0.0003158	25.444	50.078	O65351	subl_arath ame: full=subtilisin-like protease ame: full=cucumisin-like serine protease flags: precursor	0008152 // metabolic process (GO_REF:nd [ND]) /// 0010214 // seed coat development (GO_REF:nd [ND])	0005576 // extracellular region (GO_REF:nd [ND]) /// 0005618 // cell wall (GO_REF:nd [ND])
M1_CGATGT_L001_R1_001 (paired) merged trimmed contig 2032	-1.969	0.001575	12.266	24.151	Q9SAF0	orp1d_arath ame: full=oxysterol-binding protein 1d ame: full=osbp-related protein 1d	0008202 // steroid metabolic process (GO_REF:nd [ND])	0005634 // nucleus (GO_REF:nd [ND])	0008142 // oxysterol binding (GO_REF:nd [ND])
M1_CGATGT_L001_R1_001 (paired) merged trimmed contig 19588	-1.998	0.016	203.333	406.202	Q9ZWA8	fla9_arath ame: full=fasciclin-like arabinogalactan protein 9 flags: precursor		0046658 // anchored to plasma membrane (GO_REF:nd [ND])
M1_CGATGT_L001_R1_001 (paired) merged trimmed contig 19937	-2.002	0.002369	15.304	30.64	Q9XF47	f16p2_musac ame: full=fructose- - cytosolic short=fbpase ame: full=d-fructose- -bisphosphate 1-phosphohydrolase	0005975 // carbohydrate metabolic process (GO_REF:nd [ND])	0005737 // cytoplasm (GO_REF:nd [ND])	0042132 // fructose 1,6-bisphosphate 1-phosphatase activity (GO_REF:nd [ND]) /// 0046872 // metal ion binding (GO_REF:nd [ND])
M1_CGATGT_L001_R1_001 (paired) merged trimmed contig 11413	-2.016	0.007691	16.4	33.063	Q9ASU1	dgat2_arath ame: full=diacylglycerol o-acyltransferase 2	0019432 // triglyceride biosynthetic process (GO_REF:nd [ND])	0009507 // chloroplast (GO_REF:nd [ND])	0004144 // diacylglycerol O-acyltransferase activity (GO_REF:nd [ND])
M1_CGATGT_L001_R1_001 (paired) merged trimmed contig 12968	-2.022	1.393e-05	36.331	73.444	Q8W593	lguc_arath ame: full=probable lactoylglutathione chloroplast ame: full=glyoxalase i flags: precursor	0009409 // response to cold (GO_REF:nd [ND]) /// 0005975 // carbohydrate metabolic process (GO_REF:nd [ND]) /// 0019243 // methylglyoxal catabolic process to D-lactate (GO_REF:nd [ND])	0010319 // stromule (GO_REF:nd [ND]) /// 0005739 // mitochondrion (GO_REF:nd [ND]) /// 0009570 // chloroplast stroma (GO_REF:nd [ND]) /// 0031977 // thylakoid lumen (GO_REF:nd [ND])	0004462 // lactoylglutathione lyase activity (GO_REF:nd [ND])
M1_CGATGT_L001_R1_001 (paired) merged trimmed contig 9073	-2.028	0.017	15.251	30.935	Q9FL41	wtr38_arath ame: full=wat1-related protein at5g07050		0016020 // membrane (GO_REF:nd [ND]) /// 0009507 // chloroplast (GO_REF:nd [ND])
M1_CGATGT_L001_R1_001 (paired) merged trimmed contig 60	-2.086	0.012	79.201	165.177	Q7XLR1	pip26_orysj ame: full=probable aquaporin pip2-6 ame: full= 2 6 ame: full=plasma membrane intrinsic protein 2-6	0006810 // transport (GO_REF:nd [ND])	0016021 // integral to membrane (GO_REF:nd [ND]) /// 0005886 // plasma membrane (GO_REF:nd [ND])	0005215 // transporter activity (GO_REF:nd [ND])
M1_CGATGT_L001_R1_001 (paired) merged trimmed contig 2077	-2.087	0.01	25.847	53.943	Q39224	srg1_arath ame: full=protein srg1 short= 1 ame: full=protein senescence-related gene 1	0044767 // single-organism developmental process (GO_REF:nd [ND]) /// 0009791 // post-embryonic development (GO_REF:nd [ND]) /// 0048731 // system development (GO_REF:nd [ND])
M1_CGATGT_L001_R1_001 (paired) merged trimmed contig 15580	-2.092	0.008812	15.944	33.363	Q6AVK1	cosa_orysj ame: full=costars family protein	0007030 // Golgi organization (GO_REF:nd [ND]) /// 0007033 // vacuole organization (GO_REF:nd [ND])
M1_CGATGT_L001_R1_001 (paired) merged trimmed contig 352	-2.095	0.001104	24.573	51.488	Q10N34	prr73_orysj ame: full=two-component response regulator-like prr73 ame: full=pseudo-response regulator 73 short= 73	0050794 // regulation of cellular process (GO_REF:nd [ND])
M1_CGATGT_L001_R1_001 (paired) merged trimmed contig 8405	-2.104	0.028	28.361	59.671	Q339N5	cslh1_orysj ame: full=cellulose synthase-like protein h1 ame: full= slh1		0016020 // membrane (GO_REF:nd [ND])	0016740 // transferase activity (GO_REF:nd [ND])
M1_CGATGT_L001_R1_001 (paired) merged trimmed contig 329	-2.107	0.018	32.134	67.704	Q0ZPV7	cxe1_acter ame: full=carboxylesterase 1 short= 1			0052689 // carboxylic ester hydrolase activity (GO_REF:nd [ND])
M1_CGATGT_L001_R1_001 (paired) merged trimmed contig 2850	-2.115	0.016	18.575	39.294	Q9ZQI8	nltl2_arath ame: full=non-specific lipid-transfer protein at2g13820 flags: precursor	0016126 // sterol biosynthetic process (GO_REF:nd [ND]) /// 0006869 // lipid transport (GO_REF:nd [ND]) /// 0006084 // acetyl-CoA metabolic process (GO_REF:nd [ND]) /// 0016132 // brassinosteroid biosynthetic process (GO_REF:nd [ND])	0046658 // anchored to plasma membrane (GO_REF:nd [ND])	0008289 // lipid binding (GO_REF:nd [ND])
M1_CGATGT_L001_R1_001 (paired) merged trimmed contig 4383	-2.124	0.012	39.631	84.194	Q84ZN6	cesa8_orysj ame: full=probable cellulose synthase a catalytic subunit 8	0030244 // cellulose biosynthetic process (GO_REF:nd [ND]) /// 0009833 // primary cell wall biogenesis (GO_REF:nd [ND])	0016021 // integral to membrane (GO_REF:nd [ND]) /// 0005794 // Golgi apparatus (GO_REF:nd [ND]) /// 0005886 // plasma membrane (GO_REF:nd [ND])	0016760 // cellulose synthase (UDP-forming) activity (GO_REF:nd [ND]) /// 0008270 // zinc ion binding (GO_REF:nd [ND])
M1_CGATGT_L001_R1_001 (paired) merged trimmed contig 1233	-2.125	0.017	11.23	23.861	Q75HV0	ccp31_orysj ame: full=cyclin-p3-1 short= 3 1	0007049 // cell cycle (GO_REF:nd [ND])
M1_CGATGT_L001_R1_001 (paired) merged trimmed contig 6962	-2.132	0.003333	11.678	24.902	Q6K991	pho12_orysj ame: full=phosphate transporter pho1-2 ame: full=protein pho1-2 short= 1 2	0000041 // transition metal ion transport (GO_REF:nd [ND]) /// 0009267 // cellular response to starvation (GO_REF:nd [ND]) /// 0006817 // phosphate ion transport (GO_REF:nd [ND])	0043231 // intracellular membrane-bounded organelle (GO_REF:nd [ND]) /// 0016020 // membrane (GO_REF:nd [ND])
M1_CGATGT_L001_R1_001 (paired) merged trimmed contig 554	-2.141	3.522e-05	17.243	36.919	A7PZL3	pglr_vitvi ame: full=probable polygalacturonase short=pg ame: full=pectinase			0016787 // hydrolase activity (GO_REF:nd [ND])
M1_CGATGT_L001_R1_001 (paired) merged trimmed contig 10932	-2.142	0.033	88.82	190.287	P55233	glgl1_betvu ame: full=glucose-1-phosphate adenylyltransferase large chloroplastic amyloplastic ame: full=adp-glucose pyrophosphorylase ame: full=adp-glucose synthase ame: full=agpase s ame: full=alpha-d-glucose-1-phosphate adenyl transferase flags: precursor	0005978 // glycogen biosynthetic process (GO_REF:nd [ND]) /// 0019252 // starch biosynthetic process (GO_REF:nd [ND])	0009501 // amyloplast (GO_REF:nd [ND]) /// 0009507 // chloroplast (GO_REF:nd [ND])	0008878 // glucose-1-phosphate adenylyltransferase activity (GO_REF:nd [ND]) /// 0005524 // ATP binding (GO_REF:nd [ND])
M1_CGATGT_L001_R1_001 (paired) merged trimmed contig 1609	-2.145	0.0009082	17.478	37.492	P83643	UP12_ORYSIRecName: Full=Unknown protein DS12 from 2D-PAGE of leaf, chloroplastic; Flags: Precursor		0009507 // chloroplast (GO_REF:nd [ND])
M1_CGATGT_L001_R1_001 (paired) merged trimmed contig 6150	-2.155	0.006365	32.866	70.835	Q43469	sld1_helan ame: full=delta -fatty-acid desaturase ame: full=delta -sphingolipid desaturase	0006633 // fatty acid biosynthetic process (GO_REF:nd [ND]) /// 0006665 // sphingolipid metabolic process (GO_REF:nd [ND]) /// 0022900 // electron transport chain (GO_REF:nd [ND])	0016021 // integral to membrane (GO_REF:nd [ND])	0020037 // heme binding (GO_REF:nd [ND]) /// 0005506 // iron ion binding (GO_REF:nd [ND]) /// 0016717 // oxidoreductase activity, acting on paired donors, with oxidation of a pair of donors resulting in the reduction of molecular oxygen to two molecules of water (GO_REF:nd [ND])
M1_CGATGT_L001_R1_001 (paired) merged trimmed contig 9526	-2.163	0.001962	16.102	34.836	P52578	ifrh_soltu ame: full=isoflavone reductase homolog ame: full=cp100	0055114 // oxidation-reduction process (GO_REF:nd [ND])	0005737 // cytoplasm (GO_REF:nd [ND])	0016491 // oxidoreductase activity (GO_REF:nd [ND])
M1_CGATGT_L001_R1_001 (paired) merged trimmed contig 18905	-2.173	0.014	10.427	22.659	Q8GYX9	wdl1_arath ame: full=protein wvd2-like 1 short= 1	0010015 // root morphogenesis (GO_REF:nd [ND]) /// 0010031 // circumnutation (GO_REF:nd [ND])	0005634 // nucleus (GO_REF:nd [ND]) /// 0005737 // cytoplasm (GO_REF:nd [ND])
M1_CGATGT_L001_R1_001 (paired) merged trimmed contig 10117	-2.187	0.0007533	15.384	33.646	A7QEU4	per5_vitvi ame: full=peroxidase 5 flags: precursor	0006979 // response to oxidative stress (GO_REF:nd [ND]) /// 0008152 // metabolic process (GO_REF:nd [ND])		0016491 // oxidoreductase activity (GO_REF:nd [ND]) /// 0005488 // binding (GO_REF:nd [ND])
M1_CGATGT_L001_R1_001 (paired) merged trimmed contig 2282	-2.189	0.009586	14.673	32.116	P31853	atpx_spiol ame: full=atp synthase subunit b chloroplastic ame: full=atp synthase f sector subunit b ame: full=atpase subunit ii flags: precursor	0015986 // ATP synthesis coupled proton transport (GO_REF:nd [ND])	0045263 // proton-transporting ATP synthase complex, coupling factor F(o) (GO_REF:nd [ND]) /// 0016021 // integral to membrane (GO_REF:nd [ND]) /// 0009535 // chloroplast thylakoid membrane (GO_REF:nd [ND])	0015078 // hydrogen ion transmembrane transporter activity (GO_REF:nd [ND]) /// 0005524 // ATP binding (GO_REF:nd [ND])
M1_CGATGT_L001_R1_001 (paired) merged trimmed contig 20926	-2.212	0.00182	85.924	190.025	Q8GYN5	rin4_arath ame: full=rpm1-interacting protein 4	0002237 // response to molecule of bacterial origin (GO_REF:nd [ND]) /// 0034051 // negative regulation of plant-type hypersensitive response (GO_REF:nd [ND]) /// 0006468 // protein phosphorylation (GO_REF:nd [ND]) /// 0010204 // defense response signaling pathway, resistance gene-independent (GO_REF:nd [ND]) /// 0009816 // defense response to bacterium, incompatible interaction (GO_REF:nd [ND])	0019897 // extrinsic to plasma membrane (GO_REF:nd [ND])	0005515 // protein binding (GO_REF:nd [ND])
M1_CGATGT_L001_R1_001 (paired) merged trimmed contig 3761	-2.278	0.016	17.684	40.288	Q5Z9Z0	bgl24_orysj ame: full=beta-glucosidase 24 short=os6bglu24 flags: precursor			0016798 // hydrolase activity, acting on glycosyl bonds (GO_REF:nd [ND])
M1_CGATGT_L001_R1_001 (paired) merged trimmed contig 3550	-2.301	0.046	29.454	67.763	Q945B7	crd1_eupes ame: full=magnesium-protoporphyrin ix monomethyl ester	0055114 // oxidation-reduction process (GO_REF:nd [ND]) /// 0015995 // chlorophyll biosynthetic process (GO_REF:nd [ND]) /// 0015979 // photosynthesis (GO_REF:nd [ND])	0009507 // chloroplast (GO_REF:nd [ND])	0048529 // magnesium-protoporphyrin IX monomethyl ester (oxidative) cyclase activity (GO_REF:nd [ND]) /// 0046914 // transition metal ion binding (GO_REF:nd [ND])
M1_CGATGT_L001_R1_001 (paired) merged trimmed contig 2414	-2.324	0.011	58.62	136.241	Q7X996	cipk2_orysj ame: full=cbl-interacting protein kinase 2 ame: full= 02	0006468 // protein phosphorylation (GO_REF:nd [ND]) /// 0007165 // signal transduction (GO_REF:nd [ND])		0005524 // ATP binding (GO_REF:nd [ND]) /// 0004674 // protein serine/threonine kinase activity (GO_REF:nd [ND])
M1_CGATGT_L001_R1_001 (paired) merged trimmed contig 6767	-2.361	0.001577	15.204	35.895	P29675	sf3_helan ame: full=pollen-specific protein sf3			0046872 // metal ion binding (GO_REF:nd [ND])
M1_CGATGT_L001_R1_001 (paired) merged trimmed contig 8372	-2.367	0.002958	10.028	23.737	Q9SJE2	fatb_arath ame: full=palmitoyl-acyl carrier protein chloroplastic ame: full=16:0-acyl-carrier protein thioesterase short=16:0-acp thioesterase ame: full=acyl-	0006633 // fatty acid biosynthetic process (GO_REF:nd [ND])	0009507 // chloroplast (GO_REF:nd [ND])	0000036 // ACP phosphopantetheine attachment site binding involved in fatty acid biosynthetic process (GO_REF:nd [ND]) /// 0016297 // acyl-[acyl-carrier-protein] hydrolase activity (GO_REF:nd [ND])
M1_CGATGT_L001_R1_001 (paired) merged trimmed contig 11463	-2.373	0.004875	20.841	49.447	Q9SHH6	gstuo_arath ame: full=glutathione s-transferase u24 short= 24 ame: full=gst class-tau member 24	0009407 // toxin catabolic process (GO_REF:nd [ND]) /// 0006635 // fatty acid beta-oxidation (GO_REF:nd [ND]) /// 0051788 // response to misfolded protein (GO_REF:nd [ND]) /// 0010583 // response to cyclopentenone (GO_REF:nd [ND]) /// 0043161 // proteasomal ubiquitin-dependent protein catabolic process (GO_REF:nd [ND]) /// 0080129 // proteasome core complex assembly (GO_REF:nd [ND])	0005737 // cytoplasm (GO_REF:nd [ND])	0043295 // glutathione binding (GO_REF:nd [ND]) /// 0004364 // glutathione transferase activity (GO_REF:nd [ND])
M1_CGATGT_L001_R1_001 (paired) merged trimmed contig 4234	-2.382	0.0002619	42.858	102.098	Q10RB4	bgal5_orysj ame: full=beta-galactosidase 5 short=lactase 5 flags: precursor	0005975 // carbohydrate metabolic process (GO_REF:nd [ND])	0048046 // apoplast (GO_REF:nd [ND]) /// 0016023 // cytoplasmic membrane-bounded vesicle (GO_REF:nd [ND])	0004565 // beta-galactosidase activity (GO_REF:nd [ND]) /// 0030246 // carbohydrate binding (GO_REF:nd [ND])
M1_CGATGT_L001_R1_001 (paired) merged trimmed contig 15048	-2.408	0.002904	44.893	108.084	Q9ZUG9	bh066_arath ame: full=transcription factor bhlh66 ame: full=basic helix-loop-helix protein 66 short= 66 short=bhlh 66 ame: full=transcription factor en 95 ame: full=bhlh transcription factor bhlh066	0080147 // root hair cell development (GO_REF:nd [ND]) /// 0006355 // regulation of transcription, DNA-dependent (GO_REF:nd [ND])	0005634 // nucleus (GO_REF:nd [ND])	0003677 // DNA binding (GO_REF:nd [ND]) /// 0003700 // sequence-specific DNA binding transcription factor activity (GO_REF:nd [ND])
M1_CGATGT_L001_R1_001 (paired) merged trimmed contig 17329	-2.408	1.967e-05	14.194	34.181	Q9M392	rtnll_arath ame: full=reticulon-like protein b12 short= 12		0005783 // endoplasmic reticulum (GO_REF:nd [ND])
M1_CGATGT_L001_R1_001 (paired) merged trimmed contig 2071	-2.435	0.002351	28.271	68.837	Q8L9P8	rlf33_arath ame: full=protein ralf-like 33 flags: precursor	0007267 // cell-cell signaling (GO_REF:nd [ND])	0048046 // apoplast (GO_REF:nd [ND]) /// 0009505 // plant-type cell wall (GO_REF:nd [ND]) /// 0009506 // plasmodesma (GO_REF:nd [ND])	0004871 // signal transducer activity (GO_REF:nd [ND])
M1_CGATGT_L001_R1_001 (paired) merged trimmed contig 7178	-2.46	0.016	11.427	28.11	Q9MAC8	ssy2_arath ame: full=starch synthase chloroplastic amyloplastic short= 2 ame: full=soluble starch synthase ii flags: precursor	0009753 // response to jasmonic acid stimulus (GO_REF:nd [ND]) /// 0010167 // response to nitrate (GO_REF:nd [ND]) /// 0015706 // nitrate transport (GO_REF:nd [ND]) /// 0010260 // organ senescence (GO_REF:nd [ND]) /// 0019375 // galactolipid biosynthetic process (GO_REF:nd [ND]) /// 0010021 // amylopectin biosynthetic process (GO_REF:nd [ND]) /// 0010264 // myo-inositol hexakisphosphate biosynthe…	0009506 // plasmodesma (GO_REF:nd [ND]) /// 0005794 // Golgi apparatus (GO_REF:nd [ND]) /// 0005886 // plasma membrane (GO_REF:nd [ND]) /// 0009507 // chloroplast (GO_REF:nd [ND]) /// 0005774 // vacuolar membrane (GO_REF:nd [ND])	0009011 // starch synthase activity (GO_REF:nd [ND]) /// 0016844 // strictosidine synthase activity (GO_REF:nd [ND])
M1_CGATGT_L001_R1_001 (paired) merged trimmed contig 3728	-2.526	0.002602	41.573	105.013	Q5N806	cyt4_orysj ame: full=cysteine proteinase inhibitor 4 ame: full=oryzacystatin iv short=oc-iv ame: full=oryzacystatin-4 flags: precursor		0016023 // cytoplasmic membrane-bounded vesicle (GO_REF:nd [ND])
M1_CGATGT_L001_R1_001 (paired) merged trimmed contig 3075	-2.546	0.016	18.041	45.936	Q9SU92	ppsp3_arath ame: full=inorganic pyrophosphatase 3 short= spase3 short=ppi phosphatase 3 short=pyrophosphate-specific phosphatase 3		0005634 // nucleus (GO_REF:nd [ND])	0003824 // catalytic activity (GO_REF:nd [ND])
M1_CGATGT_L001_R1_001 (paired) merged trimmed contig 5980	-2.548	0.038	153.236	390.431	O82627	ssg1_antma ame: full=granule-bound starch synthase chloroplastic amyloplastic ame: full=granule-bound starch synthase i short=gbss-i flags: precursor	0009250 // glucan biosynthetic process (GO_REF:nd [ND])	0009536 // plastid (GO_REF:nd [ND])	0016757 // transferase activity, transferring glycosyl groups (GO_REF:nd [ND])
M1_CGATGT_L001_R1_001 (paired) merged trimmed contig 3199	-2.552	0.006801	17.021	43.441	Q6Z4G8	cobl1_orysj ame: full=cobra-like protein 1 ame: full=protein brittle culm1-like 6 flags: precursor	0010215 // cellulose microfibril organization (GO_REF:nd [ND]) /// 0009825 // multidimensional cell growth (GO_REF:nd [ND]) /// 0009651 // response to salt stress (GO_REF:nd [ND])	0016023 // cytoplasmic membrane-bounded vesicle (GO_REF:nd [ND]) /// 0009505 // plant-type cell wall (GO_REF:nd [ND]) /// 0009536 // plastid (GO_REF:nd [ND]) /// 0046658 // anchored to plasma membrane (GO_REF:nd [ND]) /// 0009930 // longitudinal side of cell surface (GO_REF:nd [ND])
M1_CGATGT_L001_R1_001 (paired) merged trimmed contig 2145	-2.568	0.0069	20.468	52.553	Q9C540	acfr4_arath ame: full=probable transmembrane ascorbate ferrireductase 4 ame: full=artb561-4 ame: full=cytochrome b-561d		0016021 // integral to membrane (GO_REF:nd [ND])	0008805 // carbon-monoxide oxygenase activity (GO_REF:nd [ND])
M1_CGATGT_L001_R1_001 (paired) merged trimmed contig 13451	-2.585	0.046	11.437	29.565	Q9FNB0	chlh_arath ame: full=magnesium-chelatase subunit chloroplastic short=mg-chelatase subunit h ame: full=aba-binding protein ame: full=mg-protoporphyrin ix chelatase subunit ame: full=protein conditional chlorina ame: full=protein genomes uncoupled 5 ame: full=protein rapid transpiration in detached leaves 1 flags: precursor	0019684 // photosynthesis, light reaction (GO_REF:nd [ND])	0009706 // chloroplast inner membrane (GO_REF:nd [ND]) /// 0010007 // magnesium chelatase complex (GO_REF:nd [ND]) /// 0005739 // mitochondrion (GO_REF:nd [ND])	0016851 // magnesium chelatase activity (GO_REF:nd [ND])
M1_CGATGT_L001_R1_001 (paired) merged trimmed contig 10794	-2.623	0.0005142	11.027	28.922	Q9C7F7	ugpi5_arath ame: full=uncharacterized gpi-anchored protein at1g27950 flags: precursor	0006869 // lipid transport (GO_REF:nd [ND])	0046658 // anchored to plasma membrane (GO_REF:nd [ND])
M1_CGATGT_L001_R1_001 (paired) merged trimmed contig 4270	-2.649	0.0008247	22.89	60.623	Q940M2	agt21_arath ame: full=alanine--glyoxylate aminotransferase 2 homolog mitochondrial ame: full=beta-alanine-pyruvate aminotransferase 1 flags: precursor	0046686 // response to cadmium ion (GO_REF:nd [ND]) /// 0019544 // arginine catabolic process to glutamate (GO_REF:nd [ND])	0005739 // mitochondrion (GO_REF:nd [ND]) /// 0005774 // vacuolar membrane (GO_REF:nd [ND])	0008453 // alanine-glyoxylate transaminase activity (GO_REF:nd [ND]) /// 0008270 // zinc ion binding (GO_REF:nd [ND])
M1_CGATGT_L001_R1_001 (paired) merged trimmed contig 21701	-2.662	0.0002289	48.288	128.563	Q9FNE2	grxc2_arath ame: full=glutaredoxin-c2 short= rxc2		0005829 // cytosol (GO_REF:nd [ND]) /// 0048046 // apoplast (GO_REF:nd [ND]) /// 0005794 // Golgi apparatus (GO_REF:nd [ND]) /// 0005886 // plasma membrane (GO_REF:nd [ND]) /// 0005773 // vacuole (GO_REF:nd [ND])	0008794 // arsenate reductase (glutaredoxin) activity (GO_REF:nd [ND])
M1_CGATGT_L001_R1_001 (paired) merged trimmed contig 3918	-2.687	0.027	34.409	92.44	Q84JH5	gmpp1_orysj ame: full=probable mannose-1-phosphate guanylyltransferase 1	0009753 // response to jasmonic acid stimulus (GO_REF:nd [ND]) /// 0030244 // cellulose biosynthetic process (GO_REF:nd [ND]) /// 0042742 // defense response to bacterium (GO_REF:nd [ND]) /// 0010193 // response to ozone (GO_REF:nd [ND]) /// 0009651 // response to salt stress (GO_REF:nd [ND]) /// 0019853 // L-ascorbic acid biosynthetic process (GO_REF:nd [ND]) /// 0060359 // response to ammonium …		0005525 // GTP binding (GO_REF:nd [ND]) /// 0004475 // mannose-1-phosphate guanylyltransferase activity (GO_REF:nd [ND])
M1_CGATGT_L001_R1_001 (paired) merged trimmed contig 13714	-2.735	0.012	31.599	86.435	P80470	psby_spiol ame: full=photosystem ii core complex proteins chloroplastic ame: full=l-arginine-metabolizing enzyme short=l-ame contains: ame: full=photosystem ii protein psby- chloroplastic ame: full=psby-a1 contains: ame: full=photosystem ii protein psby- chloroplastic ame: full=psby-a2 flags: precursor		0016020 // membrane (GO_REF:nd [ND]) /// 0009579 // thylakoid (GO_REF:nd [ND]) /// 0009536 // plastid (GO_REF:nd [ND])
M1_CGATGT_L001_R1_001 (paired) merged trimmed contig 1432	-2.74	0.013	12.712	34.827	O95563	mpc2_human ame: full=mitochondrial pyruvate carrier 2 ame: full=brain protein 44	0006090 // pyruvate metabolic process (GO_REF:nd [ND])	0005739 // mitochondrion (GO_REF:nd [ND])
M1_CGATGT_L001_R1_001 (paired) merged trimmed contig 504	-2.749	0.0001768	276.135	759.036	Q9SYT0	anxd1_arath ame: full=annexin d1 ame: full= t1 ame: full=annexin a1	0009409 // response to cold (GO_REF:nd [ND]) /// 0016126 // sterol biosynthetic process (GO_REF:nd [ND]) /// 0009269 // response to desiccation (GO_REF:nd [ND]) /// 0006979 // response to oxidative stress (GO_REF:nd [ND]) /// 0046686 // response to cadmium ion (GO_REF:nd [ND]) /// 0019344 // cysteine biosynthetic process (GO_REF:nd [ND]) /// 0006333 // chromatin assembly or disassembly (GO_REF:nd…	0005829 // cytosol (GO_REF:nd [ND]) /// 0005634 // nucleus (GO_REF:nd [ND]) /// 0009506 // plasmodesma (GO_REF:nd [ND]) /// 0048046 // apoplast (GO_REF:nd [ND]) /// 0009579 // thylakoid (GO_REF:nd [ND]) /// 0005886 // plasma membrane (GO_REF:nd [ND]) /// 0005739 // mitochondrion (GO_REF:nd [ND]) /// 0005774 // vacuolar membrane (GO_REF:nd [ND]) /// 0005618 // cell wall (GO_REF:nd [ND]) /// 000957…	0005544 // calcium-dependent phospholipid binding (GO_REF:nd [ND]) /// 0005524 // ATP binding (GO_REF:nd [ND]) /// 0042803 // protein homodimerization activity (GO_REF:nd [ND]) /// 0004601 // peroxidase activity (GO_REF:nd [ND]) /// 0005509 // calcium ion binding (GO_REF:nd [ND]) /// 0005507 // copper ion binding (GO_REF:nd [ND]) /// 0008270 // zinc ion binding (GO_REF:nd [ND])
M1_CGATGT_L001_R1_001 (paired) merged trimmed contig 3735	-2.768	0.0004576	25.412	70.343	Q9SF32	iqd1_arath ame: full=protein iq-domain 1	0006952 // defense response (GO_REF:nd [ND]) /// 0019761 // glucosinolate biosynthetic process (GO_REF:nd [ND])	0005634 // nucleus (GO_REF:nd [ND])	0005516 // calmodulin binding (GO_REF:nd [ND])
M1_CGATGT_L001_R1_001 (paired) merged trimmed contig 11518	-2.847	0.0007467	17.141	48.808	Q9SGW3	rp12a_arath ame: full=26s proteasome non-atpase regulatory subunit rpn12a ame: full=26s proteasome regulatory subunit rpn12a ame: full=regulatory particle non-atpase 12a	0009733 // response to auxin stimulus (GO_REF:nd [ND]) /// 0048767 // root hair elongation (GO_REF:nd [ND]) /// 0051788 // response to misfolded protein (GO_REF:nd [ND]) /// 0043161 // proteasomal ubiquitin-dependent protein catabolic process (GO_REF:nd [ND]) /// 0042023 // DNA endoreduplication (GO_REF:nd [ND]) /// 0048528 // post-embryonic root development (GO_REF:nd [ND]) /// 0009408 // respon…	0005829 // cytosol (GO_REF:nd [ND]) /// 0005634 // nucleus (GO_REF:nd [ND]) /// 0009941 // chloroplast envelope (GO_REF:nd [ND]) /// 0008541 // proteasome regulatory particle, lid subcomplex (GO_REF:nd [ND])	0008233 // peptidase activity (GO_REF:nd [ND])
M1_CGATGT_L001_R1_001 (paired) merged trimmed contig 1209	-2.882	0.009193	72.856	209.986	P52416	glgs1_vicfa ame: full=glucose-1-phosphate adenylyltransferase small subunit chloroplastic ame: full=adp-glucose pyrophosphorylase ame: full=adp-glucose synthase ame: full=agpase b ame: full=alpha-d-glucose-1-phosphate adenyl transferase flags: precursor	0005978 // glycogen biosynthetic process (GO_REF:nd [ND]) /// 0019252 // starch biosynthetic process (GO_REF:nd [ND])	0009507 // chloroplast (GO_REF:nd [ND])	0008878 // glucose-1-phosphate adenylyltransferase activity (GO_REF:nd [ND]) /// 0005524 // ATP binding (GO_REF:nd [ND])
M1_CGATGT_L001_R1_001 (paired) merged trimmed contig 3324	-2.882	0.0003027	684.515	1973.04	Q41607	sus2_tulge ame: full=sucrose synthase 2 ame: full=sucrose-udp glucosyltransferase 2	0005985 // sucrose metabolic process (GO_REF:nd [ND]) /// 0009058 // biosynthetic process (GO_REF:nd [ND])		0016157 // sucrose synthase activity (GO_REF:nd [ND])
M1_CGATGT_L001_R1_001 (paired) merged trimmed contig 24808	-2.937	0.037	10.612	31.173	Q84VX0	rfs1_arath ame: full=probable galactinol--sucrose galactosyltransferase 1 ame: full=protein seed imbibition 1 ame: full=raffinose synthase 1	0009737 // response to abscisic acid stimulus (GO_REF:nd [ND]) /// 0009414 // response to water deprivation (GO_REF:nd [ND]) /// 0019593 // mannitol biosynthetic process (GO_REF:nd [ND]) /// 0006979 // response to oxidative stress (GO_REF:nd [ND]) /// 0010325 // raffinose family oligosaccharide biosynthetic process (GO_REF:nd [ND]) /// 0005986 // sucrose biosynthetic process (GO_REF:nd [ND])	0005886 // plasma membrane (GO_REF:nd [ND]) /// 0009507 // chloroplast (GO_REF:nd [ND])	0016301 // kinase activity (GO_REF:nd [ND]) /// 0047274 // galactinol-sucrose galactosyltransferase activity (GO_REF:nd [ND]) /// 0004553 // hydrolase activity, hydrolyzing O-glycosyl compounds (GO_REF:nd [ND])
M1_CGATGT_L001_R1_001 (paired) merged trimmed contig 9443	-3.022	0.001563	26.932	81.396	P12372	psad_sollc ame: full=photosystem i reaction center subunit chloroplastic ame: full=photosystem i 20 kda subunit short=psi-d flags: precursor	0015979 // photosynthesis (GO_REF:nd [ND])	0009535 // chloroplast thylakoid membrane (GO_REF:nd [ND]) /// 0009538 // photosystem I reaction center (GO_REF:nd [ND])
M1_CGATGT_L001_R1_001 (paired) merged trimmed contig 14313	-3.08	0.004793	17.566	54.1	Q9FWQ2	tpp2_orysj ame: full=probable trehalose-phosphate phosphatase 2 short= 2 ame: full=trehalose 6-phosphate phosphatase	0005992 // trehalose biosynthetic process (GO_REF:nd [ND])		0004805 // trehalose-phosphatase activity (GO_REF:nd [ND])
M1_CGATGT_L001_R1_001 (paired) merged trimmed contig 2107	-3.111	0.002079	16.297	50.707	Q9S7A9	spl4_arath ame: full=squamosa promoter-binding-like protein 4	0006355 // regulation of transcription, DNA-dependent (GO_REF:nd [ND]) /// 0010321 // regulation of vegetative phase change (GO_REF:nd [ND])	0005634 // nucleus (GO_REF:nd [ND])	0003677 // DNA binding (GO_REF:nd [ND]) /// 0003700 // sequence-specific DNA binding transcription factor activity (GO_REF:nd [ND])
M1_CGATGT_L001_R1_001 (paired) merged trimmed contig 16734	-3.205	0.0003274	17.563	56.287	O65351	subl_arath ame: full=subtilisin-like protease ame: full=cucumisin-like serine protease flags: precursor	0048359 // mucilage metabolic process involved seed coat development (GO_REF:nd [ND]) /// 0080001 // mucilage extrusion from seed coat (GO_REF:nd [ND])	0048046 // apoplast (GO_REF:nd [ND]) /// 0009505 // plant-type cell wall (GO_REF:nd [ND])	0004252 // serine-type endopeptidase activity (GO_REF:nd [ND])
M1_CGATGT_L001_R1_001 (paired) merged trimmed contig 1570	-3.212	0.022	12.875	41.351	Q9ZT05	psak_medsa ame: full=photosystem i reaction center subunit chloroplastic ame: full=psi-k ame: full=photosystem i subunit x flags: precursor	0015979 // photosynthesis (GO_REF:nd [ND])	0016021 // integral to membrane (GO_REF:nd [ND]) /// 0009535 // chloroplast thylakoid membrane (GO_REF:nd [ND]) /// 0009522 // photosystem I (GO_REF:nd [ND])	0016168 // chlorophyll binding (GO_REF:nd [ND])
M1_CGATGT_L001_R1_001 (paired) merged trimmed contig 23036	-3.226	0.009688	23.844	76.926	Q02283	hat5_arath ame: full=homeobox-leucine zipper protein hat5 ame: full=hd-zip protein athb-1 ame: full=homeodomain transcription factor athb-1 ame: full=homeodomain-leucine zipper protein hat5 short=hd-zip protein 5	0010228 // vegetative to reproductive phase transition of meristem (GO_REF:nd [ND]) /// 0009637 // response to blue light (GO_REF:nd [ND]) /// 0009651 // response to salt stress (GO_REF:nd [ND]) /// 0009965 // leaf morphogenesis (GO_REF:nd [ND]) /// 0045893 // positive regulation of transcription, DNA-dependent (GO_REF:nd [ND])		0042803 // protein homodimerization activity (GO_REF:nd [ND]) /// 0043565 // sequence-specific DNA binding (GO_REF:nd [ND])
M1_CGATGT_L001_R1_001 (paired) merged trimmed contig 7389	-3.266	0.012	27.743	90.614	P0C1U4	gun9_orysj ame: full=endoglucanase 9 ame: full=endo- -beta glucanase 9 ame: full= el9d ame: full= 1	0009826 // unidimensional cell growth (GO_REF:nd [ND]) /// 0009735 // response to cytokinin stimulus (GO_REF:nd [ND]) /// 0030245 // cellulose catabolic process (GO_REF:nd [ND]) /// 0043622 // cortical microtubule organization (GO_REF:nd [ND]) /// 0009624 // response to nematode (GO_REF:nd [ND]) /// 0048367 // shoot system development (GO_REF:nd [ND]) /// 0042538 // hyperosmotic salinity response…	0016021 // integral to membrane (GO_REF:nd [ND]) /// 0009504 // cell plate (GO_REF:nd [ND]) /// 0005794 // Golgi apparatus (GO_REF:nd [ND]) /// 0005886 // plasma membrane (GO_REF:nd [ND]) /// 0005769 // early endosome (GO_REF:nd [ND])	0008810 // cellulase activity (GO_REF:nd [ND])
M1_CGATGT_L001_R1_001 (paired) merged trimmed contig 13208	-3.391	0.0004992	18.132	61.481	Q8VHC8	ma2b1_cavpo ame: full=lysosomal alpha-mannosidase short=laman ame: full=lysosomal acid alpha-mannosidase ame: full=mannosidase alpha class 2b member 1 ame: full=mannosidase alpha-b flags: precursor			0016787 // hydrolase activity (GO_REF:nd [ND])
M1_CGATGT_L001_R1_001 (paired) merged trimmed contig 12334	-3.509	0.0002433	20.213	70.925	Q8GSM7	hst_tobac ame: full=shikimate o-hydroxycinnamoyltransferase ame: full=hydroxycinnamoyl transferase ame: full=hydroxycinnamoyl-coenzyme a shikimate quinate hydroxycinnamoyltransferase			0016747 // transferase activity, transferring acyl groups other than amino-acyl groups (GO_REF:nd [ND])
M1_CGATGT_L001_R1_001 (paired) merged trimmed contig 2059	-3.845	0.004817	14.839	57.058	Q10P60	hs26p_orysj ame: full= kda heat shock chloroplastic short= flags: precursor	0009408 // response to heat (GO_REF:nd [ND])
M1_CGATGT_L001_R1_001 (paired) merged trimmed contig 4306	-4.207	0.001243	11.469	48.255	Q9ZRA4	ab19a_prupe ame: full=auxin-binding protein abp19a flags: precursor	0009734 // auxin mediated signaling pathway (GO_REF:nd [ND])	0048046 // apoplast (GO_REF:nd [ND]) /// 0005618 // cell wall (GO_REF:nd [ND])	0030145 // manganese ion binding (GO_REF:nd [ND]) /// 0045735 // nutrient reservoir activity (GO_REF:nd [ND])
M1_CGATGT_L001_R1_001 (paired) merged trimmed contig 948	-4.281	0.0004927	16.739	71.663	Q9ZPN9	tbb2_elein ame: full=tubulin beta-2 chain ame: full=beta-2-tubulin	0051258 // protein polymerization (GO_REF:nd [ND]) /// 0006184 // GTP catabolic process (GO_REF:nd [ND]) /// 0007017 // microtubule-based process (GO_REF:nd [ND])	0005874 // microtubule (GO_REF:nd [ND]) /// 0005737 // cytoplasm (GO_REF:nd [ND])	0005525 // GTP binding (GO_REF:nd [ND]) /// 0005200 // structural constituent of cytoskeleton (GO_REF:nd [ND]) /// 0003924 // GTPase activity (GO_REF:nd [ND])
M1_CGATGT_L001_R1_001 (paired) merged trimmed contig 15670	-4.332	0.031	151.977	658.406	P48417	cp74_linus ame: full=allene oxide chloroplastic ame: full=cytochrome p450 74a ame: full=hydroperoxide dehydrase flags: precursor	0006633 // fatty acid biosynthetic process (GO_REF:nd [ND])	0009536 // plastid (GO_REF:nd [ND])	0046872 // metal ion binding (GO_REF:nd [ND]) /// 0016829 // lyase activity (GO_REF:nd [ND]) /// 0016491 // oxidoreductase activity (GO_REF:nd [ND])
M1_CGATGT_L001_R1_001 (paired) merged trimmed contig 23789	-4.336	0.043	26.075	113.061	P80680	ftrv_maize ame: full=ferredoxin-thioredoxin variable chain short=ftr-a short=ftr-v short=ferredoxin-thioredoxin reductase subunit a	0055114 // oxidation-reduction process (GO_REF:nd [ND]) /// 0009107 // lipoate biosynthetic process (GO_REF:nd [ND]) /// 0015979 // photosynthesis (GO_REF:nd [ND])	0009507 // chloroplast (GO_REF:nd [ND])	0051539 // 4 iron, 4 sulfur cluster binding (GO_REF:nd [ND]) /// 0016992 // lipoate synthase activity (GO_REF:nd [ND]) /// 0016491 // oxidoreductase activity (GO_REF:nd [ND])
M1_CGATGT_L001_R1_001 (paired) merged trimmed contig 1984	-4.593	0.021	15.437	70.91	O80920	pyl4_arath amen: full=abscisic acid receptor pyl4 amen: full=abi1-binding protein 2 amen: full=pyr1-like protein 4 amen: full=regulatory components of aba receptor 10	0009738 // abscisic acid mediated signaling pathway (GO_REF:nd [ND])	0005634 // nucleus (GO_REF:nd [ND])	0004872 // receptor activity (GO_REF:nd [ND]) /// 0005515 // protein binding (GO_REF:nd [ND])
M1_CGATGT_L001_R1_001 (paired) merged trimmed contig 11031	-4.607	0.003416	10.985	50.612	O49545	bame1_arath ame: full=leucine-rich repeat receptor-like serine threonine-protein kinase bam1 ame: full=protein barely any meristem 1 flags: precursor	0007020 // microtubule nucleation (GO_REF:nd [ND]) /// 0048767 // root hair elongation (GO_REF:nd [ND]) /// 0006468 // protein phosphorylation (GO_REF:nd [ND]) /// 0000271 // polysaccharide biosynthetic process (GO_REF:nd [ND]) /// 0009414 // response to water deprivation (GO_REF:nd [ND]) /// 0007169 // transmembrane receptor protein tyrosine kinase signaling pathway (GO_REF:nd [ND]) /// 0048229 …	0005829 // cytosol (GO_REF:nd [ND]) /// 0005634 // nucleus (GO_REF:nd [ND]) /// 0005886 // plasma membrane (GO_REF:nd [ND]) /// 0009507 // chloroplast (GO_REF:nd [ND])	0016161 // beta-amylase activity (GO_REF:nd [ND]) /// 0005524 // ATP binding (GO_REF:nd [ND]) /// 0043621 // protein self-association (GO_REF:nd [ND]) /// 0004674 // protein serine/threonine kinase activity (GO_REF:nd [ND]) /// 0033612 // receptor serine/threonine kinase binding (GO_REF:nd [ND])
M1_CGATGT_L001_R1_001 (paired) merged trimmed contig 6392	-4.621	0.011	22.382	103.432	O48780	kcs11_arath ame: full=3-ketoacyl- synthase 11 short=kcs-11 ame: full=very long-chain fatty acid condensing enzyme 11 short=vlcfa condensing enzyme 11	0009409 // response to cold (GO_REF:nd [ND]) /// 0016049 // cell growth (GO_REF:nd [ND]) /// 0016126 // sterol biosynthetic process (GO_REF:nd [ND]) /// 0007030 // Golgi organization (GO_REF:nd [ND]) /// 0009416 // response to light stimulus (GO_REF:nd [ND]) /// 0030243 // cellulose metabolic process (GO_REF:nd [ND]) /// 0006816 // calcium ion transport (GO_REF:nd [ND]) /// 0009651 // response to…	0005634 // nucleus (GO_REF:nd [ND])
M1_CGATGT_L001_R1_001 (paired) merged trimmed contig 6118	-4.767	0.001327	45.529	217.037	Q5W7C1	star2_orysj ame: full=upf0014 membrane protein star2 ame: full=protein sensitive to aluminum rhizotoxicity 2	0010044 // response to aluminum ion (GO_REF:nd [ND]) /// 0015786 // UDP-glucose transport (GO_REF:nd [ND])	0016021 // integral to membrane (GO_REF:nd [ND]) /// 0012506 // vesicle membrane (GO_REF:nd [ND]) /// 0005886 // plasma membrane (GO_REF:nd [ND])	0005460 // UDP-glucose transmembrane transporter activity (GO_REF:nd [ND]) /// 0005515 // protein binding (GO_REF:nd [ND])
M1_CGATGT_L001_R1_001 (paired) merged trimmed contig 18884	-4.888	0.035	104.258	509.626	Q9SJY5	pump5_arath ame: full=mitochondrial uncoupling protein 5 short= 5 ame: full=mitochondrial dicarboxylate carrier 1	0010200 // response to chitin (GO_REF:nd [ND]) /// 0015992 // proton transport (GO_REF:nd [ND]) /// 0006839 // mitochondrial transport (GO_REF:nd [ND])	0005743 // mitochondrial inner membrane (GO_REF:nd [ND])	0005310 // dicarboxylic acid transmembrane transporter activity (GO_REF:nd [ND]) /// 0017077 // oxidative phosphorylation uncoupler activity (GO_REF:nd [ND])
M1_CGATGT_L001_R1_001 (paired) merged trimmed contig 20553	-5	0.028	12.302	61.51	Q96520	per12_arath ame: full=peroxidase 12 short=atperox p12 ame: full=atp4a ame: full=prxr6 flags: precursor	0010075 // regulation of meristem growth (GO_REF:nd [ND]) /// 0048653 // anther development (GO_REF:nd [ND])	0009506 // plasmodesma (GO_REF:nd [ND]) /// 0009505 // plant-type cell wall (GO_REF:nd [ND]) /// 0016020 // membrane (GO_REF:nd [ND]) /// 0005576 // extracellular region (GO_REF:nd [ND]) /// 0005773 // vacuole (GO_REF:nd [ND])	0004601 // peroxidase activity (GO_REF:nd [ND])
M1_CGATGT_L001_R1_001 (paired) merged trimmed contig 4981	-5.36	0.008433	16.594	88.949	Q9XFA2	pepc2_uropa ame: full=phosphoenolpyruvate carboxykinase	0006094 // gluconeogenesis (GO_REF:nd [ND])	0005737 // cytoplasm (GO_REF:nd [ND])	0005524 // ATP binding (GO_REF:nd [ND]) /// 0004612 // phosphoenolpyruvate carboxykinase (ATP) activity (GO_REF:nd [ND])
M1_CGATGT_L001_R1_001 (paired) merged trimmed contig 3383	-5.465	0.015	43.711	238.879	Q42850	porb_horvu ame: full=protochlorophyllide reductase chloroplastic short=pcr b ame: full=nadph-protochlorophyllide oxidoreductase b short=por b flags: precursor	0055114 // oxidation-reduction process (GO_REF:nd [ND]) /// 0015995 // chlorophyll biosynthetic process (GO_REF:nd [ND]) /// 0015979 // photosynthesis (GO_REF:nd [ND])	0009507 // chloroplast (GO_REF:nd [ND])	0016630 // protochlorophyllide reductase activity (GO_REF:nd [ND])
M1_CGATGT_L001_R1_001 (paired) merged trimmed contig 29529	-5.506	0.002777	13.616	74.968	Q9FU27	c3h2_orysj ame: full=zinc finger ccch domain-containing protein 2 short= 3h2 ame: full=protein delay of the onset of senescence short=	0009867 // jasmonic acid mediated signaling pathway (GO_REF:nd [ND]) /// 0010150 // leaf senescence (GO_REF:nd [ND])	0005634 // nucleus (GO_REF:nd [ND])	0003676 // nucleic acid binding (GO_REF:nd [ND]) /// 0008270 // zinc ion binding (GO_REF:nd [ND])
M1_CGATGT_L001_R1_001 (paired) merged trimmed contig 1903	-5.714	0.019	132.207	755.377	Q43191	lox15_soltu ame: full=probable linoleate 9s-lipoxygenase 5 ame: full=leaf lipoxygenase	0006633 // fatty acid biosynthetic process (GO_REF:nd [ND])		0016702 // oxidoreductase activity, acting on single donors with incorporation of molecular oxygen, incorporation of two atoms of oxygen (GO_REF:nd [ND]) /// 0046872 // metal ion binding (GO_REF:nd [ND])
M1_CGATGT_L001_R1_001 (paired) merged trimmed contig 2627	-6.145	0.001442	164.23	1009.19	P37220	asr3_sollc ame: full=abscisic stress-ripening protein 3	0006950 // response to stress (GO_REF:nd [ND])
M1_CGATGT_L001_R1_001 (paired) merged trimmed contig 9210	-6.382	0.016	21.142	134.929	Q6L440	r1a3_solde ame: full= late blight resistance protein homolog r1a-3			0000166 // nucleotide binding (GO_REF:nd [ND])
M1_CGATGT_L001_R1_001 (paired) merged trimmed contig 7408	-6.474	0.015	10.315	66.781	Q9M3B0	pme34_arath ame: full=probable pectinesterase pectinesterase inhibitor 34 includes: ame: full=pectinesterase inhibitor 34 ame: full=pectin methylesterase inhibitor 34 includes: ame: full=pectinesterase 34 short=pe 34 ame: full=pectin methylesterase 34 short= 34	0042744 // hydrogen peroxide catabolic process (GO_REF:nd [ND])	0009505 // plant-type cell wall (GO_REF:nd [ND])	0030599 // pectinesterase activity (GO_REF:nd [ND])
M1_CGATGT_L001_R1_001 (paired) merged trimmed contig 3467	-6.645	0.0003151	27.136	180.312	O22126	fla8_arath ame: full=fasciclin-like arabinogalactan protein 8 short= 8 flags: precursor	0010015 // root morphogenesis (GO_REF:nd [ND]) /// 0008361 // regulation of cell size (GO_REF:nd [ND]) /// 0040007 // growth (GO_REF:nd [ND]) /// 0009664 // plant-type cell wall organization (GO_REF:nd [ND]) /// 0009832 // plant-type cell wall biogenesis (GO_REF:nd [ND]) /// 0007389 // pattern specification process (GO_REF:nd [ND]) /// 0009926 // auxin polar transport (GO_REF:nd [ND])	0048046 // apoplast (GO_REF:nd [ND]) /// 0009505 // plant-type cell wall (GO_REF:nd [ND]) /// 0046658 // anchored to plasma membrane (GO_REF:nd [ND])
M1_CGATGT_L001_R1_001 (paired) merged trimmed contig 7982	-7.64	0.044	15.592	119.125	Q9SJY5	pump5_arath ame: full=mitochondrial uncoupling protein 5 short= 5 ame: full=mitochondrial dicarboxylate carrier 1	0010200 // response to chitin (GO_REF:nd [ND]) /// 0015992 // proton transport (GO_REF:nd [ND]) /// 0006839 // mitochondrial transport (GO_REF:nd [ND])	0005743 // mitochondrial inner membrane (GO_REF:nd [ND])	0005310 // dicarboxylic acid transmembrane transporter activity (GO_REF:nd [ND]) /// 0017077 // oxidative phosphorylation uncoupler activity (GO_REF:nd [ND])
M1_CGATGT_L001_R1_001 (paired) merged trimmed contig 4432	-11.64	0.002856	15.565	181.18	Q9MA41	ctl1_arath ame: full=chitinase-like protein 1 short= 1 ame: full=protein anion altered root morphology ame: full=protein ectopic deposition of lignin in pith 1 ame: full=protein ectopic root hair 2 ame: full=protein pom-pom1 ame: full=protein sensitive to hot temperatures 2 flags: precursor	0010167 // response to nitrate (GO_REF:nd [ND]) /// 0009269 // response to desiccation (GO_REF:nd [ND]) /// 0009750 // response to fructose stimulus (GO_REF:nd [ND]) /// 0019344 // cysteine biosynthetic process (GO_REF:nd [ND]) /// 0046686 // response to cadmium ion (GO_REF:nd [ND]) /// 0006833 // water transport (GO_REF:nd [ND]) /// 0009735 // response to cytokinin stimulus (GO_REF:nd [ND]) /// …	0048046 // apoplast (GO_REF:nd [ND]) /// 0005794 // Golgi apparatus (GO_REF:nd [ND])	0030247 // polysaccharide binding (GO_REF:nd [ND]) /// 0004568 // chitinase activity (GO_REF:nd [ND])
M1_CGATGT_L001_R1_001 (paired) merged trimmed contig 33935	-37.92	0.012	1155.31	43808.7	B2KNH9	lec_denfn ame: full=mannose-specific lectin ame: full=agglutinin flags: precursor	0034120 // positive regulation of erythrocyte aggregation (GO_REF:nd [ND]) /// 0050832 // defense response to fungus (GO_REF:nd [ND])		0005537 // mannose binding (GO_REF:nd [ND])
	Only transcripts represented by at least 10 reads in the Myc root samples were considered

## Sheet: B. Up-regulated in Myc roots
	Table S7A. List of transcripts significantly regulated (p-value <0.05) in Myc vs Non-Myc roots of O. maculata.
Contig ID	Fold change	P-value	Myc - Means	Non-Myc - Means	Annotations - SwissProt	Annotations - Database object name	Annotations - GO biological process	Annotations - GO cellular component	Annotations - GO molecular function
M1_CGATGT_L001_R1_001 (paired) merged trimmed contig 11734	353.415	0.011	24.996	0.071	Q7XSK0	bgl18_orysj ame: full=beta-glucosidase 18 short=os4bglu18 flags: precursor	0071704 // organic substance metabolic process (GO_REF:nd [ND])	0016023 // cytoplasmic membrane-bounded vesicle (GO_REF:nd [ND])	0004553 // hydrolase activity, hydrolyzing O-glycosyl compounds (GO_REF:nd [ND])
M1_CGATGT_L001_R1_001 (paired) merged trimmed contig 9190	206.652	0.015	11.129	0.054	P10978	polx_tobac ame: full=retrovirus-related pol polyprotein from transposon tnt 1-94 includes: ame: full=protease includes: ame: full=reverse transcriptase includes: ame: full=endonuclease			0003824 // catalytic activity (GO_REF:nd [ND])
M1_CGATGT_L001_R1_001 (paired) merged trimmed contig 7808	71.568	0.012	197.925	2.766	Q6K5Q0	gl21_orysj ame: full= germin-like protein 2-1 flags: precursor	0009651 // response to salt stress (GO_REF:nd [ND])	0031012 // extracellular matrix (GO_REF:nd [ND]) /// 0048046 // apoplast (GO_REF:nd [ND]) /// 0016023 // cytoplasmic membrane-bounded vesicle (GO_REF:nd [ND]) /// 0005618 // cell wall (GO_REF:nd [ND])	0030145 // manganese ion binding (GO_REF:nd [ND]) /// 0045735 // nutrient reservoir activity (GO_REF:nd [ND])
M1_CGATGT_L001_R1_001 (paired) merged trimmed contig 8343	51.657	0.026	14.976	0.29	Q42400	aap1_arath ame: full=amino acid permease 1 ame: full=amino acid transporter aap1 ame: full=neutral amino acid transporter ii	0015804 // neutral amino acid transport (GO_REF:nd [ND]) /// 0009624 // response to nematode (GO_REF:nd [ND]) /// 0043090 // amino acid import (GO_REF:nd [ND])	0005886 // plasma membrane (GO_REF:nd [ND])	0015175 // neutral amino acid transmembrane transporter activity (GO_REF:nd [ND])
M1_CGATGT_L001_R1_001 (paired) merged trimmed contig 9179	46.558	0.001291	208.545	4.479	P49043	vpe_citsi ame: full=vacuolar-processing enzyme short=vpe flags: precursor	0006508 // proteolysis (GO_REF:nd [ND])		0004197 // cysteine-type endopeptidase activity (GO_REF:nd [ND])
M1_CGATGT_L001_R1_001 (paired) merged trimmed contig 73	45.613	0.047	38.42	0.842	P10978	polx_tobac ame: full=retrovirus-related pol polyprotein from transposon tnt 1-94 includes: ame: full=protease includes: ame: full=reverse transcriptase includes: ame: full=endonuclease			0003824 // catalytic activity (GO_REF:nd [ND])
M1_CGATGT_L001_R1_001 (paired) merged trimmed contig 8198	34.141	0.004978	10.245	0.3	Q84JS6	knat6_arath ame: full=homeobox protein knotted-1-like 6 ame: full=protein knat6	0010073 // meristem maintenance (GO_REF:nd [ND]) /// 0010014 // meristem initiation (GO_REF:nd [ND]) /// 0009062 // fatty acid catabolic process (GO_REF:nd [ND]) /// 0009855 // determination of bilateral symmetry (GO_REF:nd [ND])	0005634 // nucleus (GO_REF:nd [ND])	0003677 // DNA binding (GO_REF:nd [ND]) /// 0003700 // sequence-specific DNA binding transcription factor activity (GO_REF:nd [ND])
M1_CGATGT_L001_R1_001 (paired) merged trimmed contig 14994	28.405	0.037	20.322	0.715	P93147	c81e1_glyec ame: full=isoflavone 2 -hydroxylase ame: full=cyp ge-3 ame: full=cytochrome p450 81e1 ame: full=cytochrome p450 91a4			0016491 // oxidoreductase activity (GO_REF:nd [ND]) /// 0005488 // binding (GO_REF:nd [ND])
M1_CGATGT_L001_R1_001 (paired) merged trimmed contig 13260	18.169	0.034	24.86	1.368	D1MI46	c76ba_swemu ame: full=geraniol 8-hydroxylase ame: full=cytochrome p450 76b10 ame: full=geraniol 10-hydroxylase short= 10h	0016099 // monoterpenoid biosynthetic process (GO_REF:nd [ND])		0016709 // oxidoreductase activity, acting on paired donors, with incorporation or reduction of molecular oxygen, NAD(P)H as one donor, and incorporation of one atom of oxygen (GO_REF:nd [ND])
M1_CGATGT_L001_R1_001 (paired) merged trimmed contig 9588	15.914	0.0005384	11.889	0.747	Q9FYA2	wrk75_arath ame: full=probable wrky transcription factor 75 ame: full=wrky dna-binding protein 75	0016036 // cellular response to phosphate starvation (GO_REF:nd [ND]) /// 0032107 // regulation of response to nutrient levels (GO_REF:nd [ND]) /// 0042631 // cellular response to water deprivation (GO_REF:nd [ND]) /// 0019375 // galactolipid biosynthetic process (GO_REF:nd [ND]) /// 0048527 // lateral root development (GO_REF:nd [ND]) /// 0043620 // regulation of DNA-dependent transcription in r…	0005634 // nucleus (GO_REF:nd [ND])	0003700 // sequence-specific DNA binding transcription factor activity (GO_REF:nd [ND])
M1_CGATGT_L001_R1_001 (paired) merged trimmed contig 5843	15.234	0.021	19.216	1.261	Q651X7	csle1_orysj ame: full=cellulose synthase-like protein e1 ame: full= sle1		0043231 // intracellular membrane-bounded organelle (GO_REF:nd [ND]) /// 0016020 // membrane (GO_REF:nd [ND]) /// 0044444 // cytoplasmic part (GO_REF:nd [ND])	0016740 // transferase activity (GO_REF:nd [ND])
M1_CGATGT_L001_R1_001 (paired) merged trimmed contig 6766	15.144	0.002645	49.775	3.287	Q9ZWJ3	u85a2_arath ame: full=udp-glycosyltransferase 85a2		0005634 // nucleus (GO_REF:nd [ND])	0015020 // glucuronosyltransferase activity (GO_REF:nd [ND])
M1_CGATGT_L001_R1_001 (paired) merged trimmed contig 5430	12.491	0.0001764	12.902	1.033	Q9LZV3	man6_arath ame: full=mannan endo- -beta-mannosidase 6 ame: full=beta-mannanase 6 ame: full=endo-beta- -mannanase 6 short= 6 flags: precursor	0009845 // seed germination (GO_REF:nd [ND])	0005576 // extracellular region (GO_REF:nd [ND])	0004553 // hydrolase activity, hydrolyzing O-glycosyl compounds (GO_REF:nd [ND])
M1_CGATGT_L001_R1_001 (paired) merged trimmed contig 3809	11.918	8.593e-05	19.54	1.64	Q8GTB6	thcas_cansa ame: full=tetrahydrocannabinolic acid synthase short=thcas ame: full=delta -tetrahydrocannabinolic acid synthase ame: full=thca synthase flags: precursor			0016491 // oxidoreductase activity (GO_REF:nd [ND])
M1_CGATGT_L001_R1_001 (paired) merged trimmed contig 27075	11.781	0.006616	11.144	0.946	Q7XBH4	myb4_orysj ame: full=myb-related protein myb4 ame: full= yb4 ame: full=transcription factor rltr1	0006355 // regulation of transcription, DNA-dependent (GO_REF:nd [ND]) /// 0006950 // response to stress (GO_REF:nd [ND])	0005634 // nucleus (GO_REF:nd [ND])	0003677 // DNA binding (GO_REF:nd [ND]) /// 0003682 // chromatin binding (GO_REF:nd [ND])
M1_CGATGT_L001_R1_001 (paired) merged trimmed contig 7697	11.116	0.009661	11.8	1.062	Q651X6	csle6_orysj ame: full=cellulose synthase-like protein e6 ame: full= sle6		0005794 // Golgi apparatus (GO_REF:nd [ND]) /// 0016020 // membrane (GO_REF:nd [ND]) /// 0005739 // mitochondrion (GO_REF:nd [ND])	0016757 // transferase activity, transferring glycosyl groups (GO_REF:nd [ND])
M1_CGATGT_L001_R1_001 (paired) merged trimmed contig 5224	10.778	0.001081	16.085	1.492	Q94LW3	knos3_orysj ame: full=homeobox protein knotted-1-like 3 ame: full=homeobox protein hos66	0048765 // root hair cell differentiation (GO_REF:nd [ND]) /// 0010090 // trichome morphogenesis (GO_REF:nd [ND]) /// 0045892 // negative regulation of transcription, DNA-dependent (GO_REF:nd [ND]) /// 0045010 // actin nucleation (GO_REF:nd [ND]) /// 2000652 // regulation of secondary cell wall biogenesis (GO_REF:nd [ND]) /// 0010089 // xylem development (GO_REF:nd [ND]) /// 0010413 // glucuronox…	0005634 // nucleus (GO_REF:nd [ND])	0003700 // sequence-specific DNA binding transcription factor activity (GO_REF:nd [ND]) /// 0043565 // sequence-specific DNA binding (GO_REF:nd [ND])
M1_CGATGT_L001_R1_001 (paired) merged trimmed contig 906	10.658	0.004644	11.448	1.074	Q8H6G8	pht18_orysj ame: full=probable inorganic phosphate transporter 1-8 short= 8 short= ht1 8 ame: full=h(+) pi cotransporter	0016036 // cellular response to phosphate starvation (GO_REF:nd [ND]) /// 0055085 // transmembrane transport (GO_REF:nd [ND]) /// 0009737 // response to abscisic acid stimulus (GO_REF:nd [ND]) /// 0006817 // phosphate ion transport (GO_REF:nd [ND])	0005634 // nucleus (GO_REF:nd [ND]) /// 0016021 // integral to membrane (GO_REF:nd [ND]) /// 0005886 // plasma membrane (GO_REF:nd [ND]) /// 0005773 // vacuole (GO_REF:nd [ND])	0005315 // inorganic phosphate transmembrane transporter activity (GO_REF:nd [ND]) /// 0015293 // symporter activity (GO_REF:nd [ND])
M1_CGATGT_L001_R1_001 (paired) merged trimmed contig 4469	10.121	0.0007856	26.758	2.644	Q8S307	bzr1_arath ame: full=protein brassinazole-resistant 1 ame: full=protein bin2 substrate 2	0009742 // brassinosteroid mediated signaling pathway (GO_REF:nd [ND]) /// 0045892 // negative regulation of transcription, DNA-dependent (GO_REF:nd [ND]) /// 0048481 // ovule development (GO_REF:nd [ND]) /// 0048316 // seed development (GO_REF:nd [ND])	0005829 // cytosol (GO_REF:nd [ND]) /// 0005634 // nucleus (GO_REF:nd [ND])	0003677 // DNA binding (GO_REF:nd [ND]) /// 0005515 // protein binding (GO_REF:nd [ND]) /// 0003700 // sequence-specific DNA binding transcription factor activity (GO_REF:nd [ND])
M1_CGATGT_L001_R1_001 (paired) merged trimmed contig 10679	9.561	0.025	17.132	1.792	P93711	camt_popki ame: full=caffeoyl- o-methyltransferase ame: full=trans-caffeoyl- 3-o-methyltransferase short=c short=c	0008152 // metabolic process (GO_REF:nd [ND])		0008168 // methyltransferase activity (GO_REF:nd [ND])
M1_CGATGT_L001_R1_001 (paired) merged trimmed contig 14384	9.464	0.011	12.904	1.363	Q6K9G1	amt12_orysj ame: full=ammonium transporter 1 member 2 short= 1 2	0015843 // methylammonium transport (GO_REF:nd [ND]) /// 0051258 // protein polymerization (GO_REF:nd [ND]) /// 0080167 // response to karrikin (GO_REF:nd [ND]) /// 0009737 // response to abscisic acid stimulus (GO_REF:nd [ND]) /// 0009624 // response to nematode (GO_REF:nd [ND]) /// 0072488 // ammonium transmembrane transport (GO_REF:nd [ND])	0005634 // nucleus (GO_REF:nd [ND]) /// 0016021 // integral to membrane (GO_REF:nd [ND]) /// 0005886 // plasma membrane (GO_REF:nd [ND])	0015398 // high affinity secondary active ammonium transmembrane transporter activity (GO_REF:nd [ND])
M1_CGATGT_L001_R1_001 (paired) merged trimmed contig 5362	9.446	0.042	34.332	3.635	O80450	tgt3b_arath ame: full=trihelix transcription factor gt-3b ame: full=transcription factor gt-1-like ame: full=trihelix dna-binding protein gt-3b	0010200 // response to chitin (GO_REF:nd [ND]) /// 0006355 // regulation of transcription, DNA-dependent (GO_REF:nd [ND])	0016592 // mediator complex (GO_REF:nd [ND]) /// 0005730 // nucleolus (GO_REF:nd [ND])	0005515 // protein binding (GO_REF:nd [ND]) /// 0003700 // sequence-specific DNA binding transcription factor activity (GO_REF:nd [ND])
M1_CGATGT_L001_R1_001 (paired) merged trimmed contig 1952	8.353	0.001257	42.002	5.028	Q9C9I2	erf21_arath ame: full=ethylene-responsive transcription factor erf021	0006355 // regulation of transcription, DNA-dependent (GO_REF:nd [ND])	0005634 // nucleus (GO_REF:nd [ND])	0003677 // DNA binding (GO_REF:nd [ND]) /// 0003700 // sequence-specific DNA binding transcription factor activity (GO_REF:nd [ND])
M1_CGATGT_L001_R1_001 (paired) merged trimmed contig 6454	7.55	0.032	16.436	2.177	Q9SDW0	tgt3a_arath ame: full=trihelix transcription factor gt-3a ame: full=trihelix dna-binding protein gt-3a	0009407 // toxin catabolic process (GO_REF:nd [ND]) /// 0006355 // regulation of transcription, DNA-dependent (GO_REF:nd [ND]) /// 0010583 // response to cyclopentenone (GO_REF:nd [ND])	0005634 // nucleus (GO_REF:nd [ND])	0042802 // identical protein binding (GO_REF:nd [ND]) /// 0003700 // sequence-specific DNA binding transcription factor activity (GO_REF:nd [ND]) /// 0043565 // sequence-specific DNA binding (GO_REF:nd [ND])
M1_CGATGT_L001_R1_001 (paired) merged trimmed contig 8296	7.448	0.004772	18.181	2.441	Q651X6	csle6_orysj ame: full=cellulose synthase-like protein e6 ame: full= sle6		0005794 // Golgi apparatus (GO_REF:nd [ND]) /// 0016020 // membrane (GO_REF:nd [ND]) /// 0005739 // mitochondrion (GO_REF:nd [ND])	0016757 // transferase activity, transferring glycosyl groups (GO_REF:nd [ND])
M1_CGATGT_L001_R1_001 (paired) merged trimmed contig 13691	7.35	0.0001985	36.781	5.004	Q9FLJ2	nc100_arath ame: full=nac domain-containing protein 100 short=anac100 short= 5	0007275 // multicellular organismal development (GO_REF:nd [ND])	0005634 // nucleus (GO_REF:nd [ND])	0003700 // sequence-specific DNA binding transcription factor activity (GO_REF:nd [ND])
M1_CGATGT_L001_R1_001 (paired) merged trimmed contig 20377	6.792	0.044	450.985	66.403	Q9AST3	sbh2_arath ame: full=sphinganine c -monooxygenase 2 ame: full=sphingoid c4-hydroxylase 2 ame: full=sphingoid base hydroxylase 2	0016126 // sterol biosynthetic process (GO_REF:nd [ND]) /// 0009640 // photomorphogenesis (GO_REF:nd [ND]) /// 0046520 // sphingoid biosynthetic process (GO_REF:nd [ND])	0005794 // Golgi apparatus (GO_REF:nd [ND]) /// 0005783 // endoplasmic reticulum (GO_REF:nd [ND])	0000170 // sphingosine hydroxylase activity (GO_REF:nd [ND])
M1_CGATGT_L001_R1_001 (paired) merged trimmed contig 7478	6.751	0.011	22.392	3.317	Q8H6H2	pht14_orysj ame: full=probable inorganic phosphate transporter 1-4 short= 4 short= ht1 4 ame: full=h(+) pi cotransporter ame: full= 1	0016036 // cellular response to phosphate starvation (GO_REF:nd [ND]) /// 0055085 // transmembrane transport (GO_REF:nd [ND]) /// 0009737 // response to abscisic acid stimulus (GO_REF:nd [ND]) /// 0006817 // phosphate ion transport (GO_REF:nd [ND])	0005634 // nucleus (GO_REF:nd [ND]) /// 0016021 // integral to membrane (GO_REF:nd [ND]) /// 0005886 // plasma membrane (GO_REF:nd [ND]) /// 0005773 // vacuole (GO_REF:nd [ND])	0005315 // inorganic phosphate transmembrane transporter activity (GO_REF:nd [ND]) /// 0015293 // symporter activity (GO_REF:nd [ND])
M1_CGATGT_L001_R1_001 (paired) merged trimmed contig 20696	6.705	0.002409	13.323	1.987	Q84MA5	caat1_arath ame: full=cationic amino acid transporter 1 ame: full=amino acid transporter 1	0006612 // protein targeting to membrane (GO_REF:nd [ND]) /// 0043091 // L-arginine import (GO_REF:nd [ND]) /// 0051938 // L-glutamate import (GO_REF:nd [ND]) /// 0006944 // cellular membrane fusion (GO_REF:nd [ND]) /// 0043069 // negative regulation of programmed cell death (GO_REF:nd [ND]) /// 0006888 // ER to Golgi vesicle-mediated transport (GO_REF:nd [ND]) /// 0006862 // nucleotide transport…	0005886 // plasma membrane (GO_REF:nd [ND]) /// 0005737 // cytoplasm (GO_REF:nd [ND])	0005313 // L-glutamate transmembrane transporter activity (GO_REF:nd [ND]) /// 0015181 // arginine transmembrane transporter activity (GO_REF:nd [ND]) /// 0015189 // L-lysine transmembrane transporter activity (GO_REF:nd [ND]) /// 0015326 // cationic amino acid transmembrane transporter activity (GO_REF:nd [ND])
M1_CGATGT_L001_R1_001 (paired) merged trimmed contig 16981	6.212	0.0004379	12.379	1.993	Q93WU9	wrk51_arath ame: full=probable wrky transcription factor 51 ame: full=wrky dna-binding protein 51	0042742 // defense response to bacterium (GO_REF:nd [ND]) /// 0006355 // regulation of transcription, DNA-dependent (GO_REF:nd [ND]) /// 0009867 // jasmonic acid mediated signaling pathway (GO_REF:nd [ND]) /// 0050832 // defense response to fungus (GO_REF:nd [ND])	0005634 // nucleus (GO_REF:nd [ND])	0003700 // sequence-specific DNA binding transcription factor activity (GO_REF:nd [ND])
M1_CGATGT_L001_R1_001 (paired) merged trimmed contig 6324	5.919	0.008489	15.114	2.553	Q94JL3	bh112_arath ame: full=transcription factor bhlh112 ame: full=basic helix-loop-helix protein 112 short= 112 short=bhlh 112 ame: full=transcription factor en 64 ame: full=bhlh transcription factor bhlh112	0006612 // protein targeting to membrane (GO_REF:nd [ND]) /// 0010363 // regulation of plant-type hypersensitive response (GO_REF:nd [ND]) /// 0009963 // positive regulation of flavonoid biosynthetic process (GO_REF:nd [ND])	0005634 // nucleus (GO_REF:nd [ND])	0003677 // DNA binding (GO_REF:nd [ND]) /// 0003700 // sequence-specific DNA binding transcription factor activity (GO_REF:nd [ND])
[truncated: 510 more rows]

## Sheet: C. Down-regulated in Myc roots
	Table S7C. List of transcripts significantly down-regulated (fold change <-1.5; p-value <0.05) in Myc vs Non-Myc roots of O. maculata.
[truncated: 245 more rows]
